# Supplementary material for: Biogeographic Population Structure of Chimeric Blades of Porphyra in the Northeast Atlantic Reveals Southern Rich Gene Pools, Introgression and Cryptic Plasticity
Source: Front Plant Sci. 2022 Feb 24;13:818368. doi: 10.3389/fpls.2022.818368 (PMC8908385; doi:10.3389/fpls.2022.818368)
Supplement: Supplementary Appendix 1 — Input file with the 442 genotypes used in this study. [file Data_Sheet_1.ZIP]

Archive with 2 entries (2 files):
- Appendix1_ORIGINALINPUT_PLPD_10L_18102021.gdv
- __MACOSX/._Appendix1_ORIGINALINPUT_PLPD_10L_18102021.gdv
