# Supplementary material for: Biogeographic Population Structure of Chimeric Blades of Porphyra in the Northeast Atlantic Reveals Southern Rich Gene Pools, Introgression and Cryptic Plasticity
Source: Front Plant Sci. 2022 Feb 24;13:818368. doi: 10.3389/fpls.2022.818368 (PMC8908385; doi:10.3389/fpls.2022.818368)
Supplement: Supplementary Appendix 1 — Input file with the 442 genotypes used in this study. [file Data_Sheet_1.ZIP › Appendix1_ORIGINALINPUT_PLPD_10L_18102021.gdv]

Input
442	24	10	8	3	Series_A
Pop001	PLINPRAMADO
Pop002	PLINBELEM
Pop003	PLINCABORASO
Pop004	PLINPENICHE
Pop005	PLINSBARTOLOMEU
Pop006	PLINMOLEDOMINHO
Pop007	PLINBAIONA
Pop008	PLINPATOS
Pop009	PLINARTABRA
Pop010	PLINPAISVASCO
Pop011	PLINROSCOFF
Pop012	PLINSALTHILL
Pop013	PLINLANGESUND
Pop014	PDOEIRAS
Pop015	PDBUARCOS
Pop016	PDGELFA
Pop017	PDSANSENXO
Pop018	PDSANSENXO2
Pop019	PDESTEIRO
Pop020	PDARTABRA2
Pop021	PDHERCULES
Pop022	PDMALO
Pop023	PDSALTHILL2
Pop024	PDSPIDDAL
Population	Individual	PoLi_002	PoLi_004	PoLi_005	PoLi_006	PoLi_011	PoLi_012	PoLi_015	PoLi_017	PoLi_031	PoUm_012
1	PL_1_AMAD	208214	134186210	185187189	210	201	185	226	204210	172	190202210
1	PL_2_AMAD	216	134184	187189	210	201	185	224	202210	172	190
1	PL_3_AMAD	216	134170	187189	210	201	185	224	206	172	190202
1	PL_4_AMAD	208216	134170	183185187189	210212	201	185	226	206210	170	190202210
1	PL_9_AMAD	216	134170	187189	210	151	185	224	206	172	190202206
1	PL_10_AMAD	216	134184222	185187189	210212	201	185	226250264	202206210	172	190202210
1	PL_12_AMAD	216	184	187189	210	201	185	224	206210	172	190206
1	PL_23_AMAD	216	134190	185187189	210	201	185	226	206210	172	190
1	PL_27_AMAD	216	134170	187189	210	201	185	224	206210	172	190
1	PL_41_AMAD	216	134172184196	185187189	210	201	185	224	202206210	172	190206
1	PL_42_AMAD	216	134170	185187189	210	201	185	224	206210	172	190210
1	PL_43_AMAD	216	134184	187189	210	201	185	224264	206210	172	190
1	PL_45_AMAD	216	134188	187189	210	201	185	224	206210	172	190206
1	PL_50_AMAD	216	134184	185187189	210	201	185	224	202206210	172	190210
1	PL_52_AMAD	216	134184	185187189	210	201	185	224264	206210	172	190210
1	PL_57_AMAD	216	134184226	185187189	212	201	185	226	206210	172	178190
1	PL_62_AMAD	216	134184	185187189	210212	201	185	226	202210	172	178190202210
1	PL_63_AMAD	214	134184196	185187189	210	201	185	224264	206210	174	190202206210
1	PL_74_AMAD	210216	134170	187189	210	201	185	224	206210	172	190
1	PL_76_AMAD	216	188	185187189	210	201	185	224	206210	172	190202
1	PL_77_AMAD	216	134182	187189	210	201	185	224	206210	172	182190210
1	PL_80_AMAD	216	134188	187189	210	201	185	224	202206210	172	190202
2	PL_1_BELE	210216	154216	189	210	201	185	220226	170208210	164	190
2	PL_6_BELE	210216	204216	189	210	201	185	220	170208210	164	190194202
2	PL_8_BELE	216	154216	189	210	201	185	224226	170208210	164	190
2	PL_9_BELE	210216	154216	189	210	201	185	220	170208210	164	190194
2	PL_10_BELE	210216	154204216	189	210	201	185	226	170208210	164	190
2	PL_11_BELE	216	204214	189	210	201	185	220226	170208210	164	190194
2	PL_12_BELE	210216	154216	189	210	201	185	220226	170208210	164	190194
2	PL_13_BELE	210216	154204216	189	210	201	185	220	170208210	164	190
2	PL_14_BELE	216	216	189	210	201	185	220	170208210	164	190
2	PL_16_BELE	210216	210216	189	210	201	185	220	170208210	164	190
2	PL_21_BELE	210216	154216	189	210	201	185	220226	170208210	164	190
2	PL_22_BELE	210214	154204216	189	210	201	185	220226	170208210226	164	190
2	PL_24_BELE	216	198	145189197	210	201217	185	272	210	150164	190
2	PL_25_BELE	216	204216	189	210	201	185	220	170206210226	164	190
2	PL_26_BELE	216	216	191	208	217219	185	222	210234	150	190
2	PL_28_BELE	210214	154210216	189	210	219	185	220	170206210	164	190194
2	PL_34_BELE	210216	152210216	189	210	201	185	220226	170208210226	164	190194
2	PL_37_BELE	210216	154216	175189189	210	219	185	220	170208	164	190194
2	PL_38_BELE	210216	154204216	175185189	210	201	185	220	170208210	164	190194202
2	PL_39_BELE	210216	154204216	175189	210	201	185	220	170206	164	190194202
2	PL_40_BELE	210216	144154216	175189	210	201	185	226	170208210	164	190194
2	PL_42_BELE	210216	138154204212216	175189	210	201	185	220	170206210	164	190
2	PL_43_BELE	210216	154204216	175185189	210	201	185	220	170208210	164	190194
2	PL_44_BELE	210216	154202216	175189	210	201	185	220	170208210	164	190194
2	PL_45_BELE	210216	154216	175189	210	201	185	220	170208210226	164	190
2	PL_46_BELE	210216	154204216	175185189	210	201	185	220	170208210	164	190194198202
2	PL_48_BELE	216	198	189	210	201	185	220	210	190	190
2	PL_49_BELE	210216	154210216	175189	210	201	185	220	170208210	164	190198210
2	PL_50_BELE	210216	214	175189	210	201	185	220	170208210	164	190194202
3	PL_16_RASO	208216	218	185189	212	203	185	216	206210	164	190
3	PL_25_RASO	208216	154212218	189	212	201	185	220	208210	164	190
3	PL_34_RASO	216	212216	189	210	201	185	220	208210	164	190
3	PL_36_RASO	210216	218	189	210	201	185	220	206210	164	190
3	PL_37_RASO	216	134160188212	185187189	212	201	185	226	206210	172	190210
3	PL_42_RASO	210216	212	189	210	201	185	224226	206210	164	190194
3	PL_43_RASO	216	134	185187189	210	201	185	224	206	172	190
3	PL_51_RASO	216	210216	189	210	201	185	220226	208	164	190194
3	PL_54_RASO	210216	214216	189	210	201	185	220	206210	164	0
3	PL_55_RASO	210216	154204218	189	212	201	185	220226	206210	164	190
3	PL_56_RASO	208210216	218	189	212	201	185	220	206210	164	190194198
3	PL_59_RASO	208216	154216220	185187	210	201	185187	218	206210212	164	190194
3	PL_61_RASO	216220	154218	189	212	201	185	220	168208	164	190
3	PL_66_RASO	216	212216	185189	210	201	185	220230	208	164	190
3	PL_69_RASO	210216	210216218	189	210	201	185	220	206	164	190
3	PL_70_RASO	210216	154216	189	210	201	185	220	206210	164	190194
3	PL_82_RASO	210216	210	185189	212	199201	185	220226	206210	164	190194
3	PL_83_RASO	216	208218	185187189	212	201	185	220224	206208	164172	190
4	PL_1_Peniche	208216	216218	185	210	201	185	218	206	164	190
4	PL_2_Peniche	210216	112154192216	189	210	201	185	220	170208210	164	190194
4	PL_3_Peniche	210216	154216	189	210	201	185	220226	170208210	164	190194
4	PL_4_Peniche	210216	214216	189	210	201	185	220	170206210	164	190194
4	PL_5_Peniche	210216	154204216	189	210	201	185	220	170206210	164	190194
4	PL_6_Peniche	210216	154204210216	185189	210	201	185	220	170208210	164	190194202
4	PL_7_Peniche	210216	204216	189	210	201	185	220	170206210	164	190194
4	PL_8_Peniche	210216	154206216	189	210	201	185	220	170210	164	190194202
4	PL_9_Peniche	210216	154204216	189	210	201	185	220	170208210	164	190194
4	PL_10_Peniche	210216	154214216	189	210	201	185	220	170206210	164	190194
4	PL_11_Peniche	170210216	154210216	189	210	201	185	220	170208210	164	190194
4	PL_12_Peniche	210216	204216	189	210	201	185	220	170208210	164	190194
4	PL_13_Peniche	210216	154216	189	210	201	185	220	170208210	164	190194
4	PL_14_Peniche	210216	154212216	185189	210	201	185	220	170208210	164	190194
4	PL_15_Peniche	210216	154214216	189	210	201	185	220226	170208210	164	190194
4	PL_16_Peniche	210216	154216	185189	210	201	185	220226	170206210	164	190194
4	PL_17_Peniche	210216	112192204212	189	210	201	185	220	170210	164	190194202
4	PL_18_Peniche	210216	154216	189	210	201	185	220	170206210	164	190194
4	PL_19_Peniche	210216	154216	189	210	201	185	220	170208210	164	190194
4	PL_20_Peniche	210216	202210	185189	210	201	185	216218	206	164	190
4	PL_21_Peniche	208216	212220	185	210	201	185	234236	208210	164	190
4	PL_22_Peniche	210216	154216	189	210	201	185	220	170210	164	190194
4	PL_23_Peniche	210216	154216	185189	210	201	185	220	170208210	164	190202
4	PL_24_Peniche	210216	154210216	185189	210	201	185	220	170208210	164	190194202
5	PL_1_SBM	216	210220	189	212	201	185	220	212214	164	190
5	PL_2_SBM	208216	208220	189	212	201	185	220234	210	164	190
5	PL_3_SBM	208216	210218	185189	212	201	183187	218226234	208212	164	190
5	PL_4_SBM	208216	212218	185189	212	201	185187	220226234236	208212	164	190
5	PL_6_SBM	208216	210218	185189	212	201	185	220234236	208212	164	190
5	PL_7_SBM	208216	220	185189	212	201	185	218226236238	208212	164	190
5	PL_8_SBM	216	140	189	210	201	185	218	208	164	190
5	PL_9_SBM	208216	204210220	185189	212	201	185	220236	208212	164	190202
5	PL_11_SBM	208216	218	185189	210	201	185	220232234	206210	164	190
5	PL_12_SBM	208216	130140146160216	185189	210	201	185	216220226232240242	208210	118164	190
5	PL_13_SBM	208216	130218	185189	210	201	185	220232234258	208210212	164	190
5	PL_14_SBM	208216	210216	185189	210	201	185	220	206	164	190
5	PL_15_SBM	208216	140170208	185	210	201	185	230232	208	118164	190194198202222
5	PL_16_SBM	208216	206	185	210	201	185187	220232234	210	164	190
5	PL_17_SBM	208216	208	185189	210	201	185	220230232	206210	164	190
5	PL_18_SBM	208216	130140210	185189	210	201	185	218	208210	164	190
5	PL_19_SBM	208216	216	189	210	201	185	220226	208	118164	186190
5	PL_20_SBM	208216	130154210216	185189	210	201	185187	218232234	208210	118164	190202
5	PL_21_SBM	208216	130140154210216	185189	210	201	185	218230232	208210	164	190202
5	PL_22_SBM	208216	216	185	210	201	185	232234	208210	164	190
5	PL_23_SBM	208216	210218	185189	210	201	185	220232234	206	164	190
5	PL_24_SBM	208216	210216	185189	210	201	185	220	206210	164	190202
6	PL_1_MMinho	208216	210214	185189	210	201	185	220258	0	164	190
6	PL_2_MMinho	208216	210216	185189	210	201	185	220222	206210212	164	190
6	PL_3_MMinho	208212216	210216	185189	210	201	185	214218228	206210	164	190
6	PL_4_MMinho	208216	206216	185189	210	201	185	220232234	206210212	164	190
6	PL_5_MMinho	208216	216	185189	210	201	185	220232	206224	164	190
6	PL_6_MMinho	208216	216	185189	210	201	185	218222232234	206210	164	190
6	PL_7_MMinho	208216	210216220	185189	210	201	185	220232234	206210	164	190
6	PL_8_MMinho	208216	172216	171185189	210	201	185	220232	206210	164	190
6	PL_9_MMinho	208216	130140154206216	185189	210	201	185	220232	206	162164	190
6	PL_10_MMinho	208216	210214	189	210	201	185	216	206210220	164	190
6	PL_11_MMinho	208216	218	185189	210	201	185	220232240242	206210	164	190
6	PL_12_MMinho	208216	218	185189	210	201	185	218220226232	206210	164	190
6	PL_13_MMinho	208216	130140146160216	185187189	210	201	185	220232	208210	164	190194
6	PL_14_MMinho	208212216	216	185189	210	201	185	218232	206210	164	190
6	PL_16_MMinho	208216	210216	185189	210	201	185	222	210212	164	190
6	PL_17_MMinho	208216	208216	189	210	201	185	214232	206210	164	190
6	PL_18_MMinho	208216	208214	185189	210	201	185	220232	208	164	190
6	PL_20_MMinho	208216	216	185187189	210	201	185	220232234	206	164	190
6	PL_21_MMinho	208216	130140210218	185	210	201	185	222222	206210	164	190
6	PL_22_MMinho	208216	130208	185189	210	201	185	220222232	206210	164	190
6	PL_23_MMinho	208212216	216	185	210	201	185	220234	0	164	190
6	PL_24_MMinho	208216	154208218	185189	210	201	185	220226	206	164	190
7	PL_6_Baiona	208216	206216222	185189	208	201	185	220	208	164	190194
7	PL_7_Baiona	208216	210216	185189	210	201	185	220242	206210	164	190
7	PL_8_Baiona	208216	208214222	185187	208	201	185	220	208210	164	190194
7	PL_9_Baiona	208216	210216	185189	210	201	185	234236	206	0	190
7	PL_10_Baiona	208216	216	185189	210	201	185	208218226	206210	164	190
7	PL_11_Baiona	208216	216	189	210	201	185	220222232	206208	144164	190
7	PL_12_Baiona	208216	216	189	210	201	185	220234	208210212	164	190226
7	PL_13_Baiona	208216	216	189	210	201	185	220232234	206208	164	190
7	PL_14_Baiona	208216	172210214	185189	210	201	185	216220	206208	164	190
7	PL_15_Baiona	208216	216	185189	210	201	185187	220	208210	164	190
7	PL_19_Baiona	208216	154210216	185189	210	201	185	222	206210	164	190
7	PL_21_Baiona	208216	208216220	185189	210	201	185	220232	206210	164	190
7	PL_22_Baiona	208216	206216	185189	210	201	185219	0	206210212	164	190
7	PL_23_Baiona	208216	128140154214218	185189	210	201	185	220232	206210	164	190
7	PL_24_Baiona	208216	210216218	185189	210	201	185219	220234	206210	164	190
7	PL_25_Baiona	208216	128154210	185189	210	201	185	218	206210	164	190226
7	PL_26_Baiona	208216	0	185189	210	201	185	218234	210	164	190
7	PL_27_Baiona	208216	128154208216	185189	210	201	185219	218220	206210	164	190
7	PL_28_Baiona	208216	210216	185189	210	201	185219	218	208210	164	190
7	PL_30_Baiona	216	210	189	210	201	185	222	208220	144164	190
7	PL_32_Baiona	208212216	210216	185189	210	201	185219	232	206	164	190
7	PL_34_Baiona	208216	216	185189	210	201	185219	220	206210	164	190
7	PL_35_Baiona	208216	216	185189	210	201	185	220232242	206210	164	190
7	PL_36_Baiona	208216	216	189	210	201	185	218	206	164	190
8	PL_11_Patos	214216	134	189	210	201	185	224	210	174	186190202210
8	PL_12_Patos	216	128178	187189	210	0	185	224	206210	172	190210
8	PL_13_Patos	216	170	189	210	201	185	224	206210	172	190206
8	PL_15_Patos	216	134184	187189	210	201	185	222258	210	172	190210
8	PL_26_Patos	216	188196	185187189	210	201	185	224258	206210	172	186190
8	PL_41_Patos	216	116134	185189	210	201	0	224242	206210	172	186190206
8	PL_42_Patos	216	184	185187189	210	201	0	224	206210	172	190202206210
8	PL_52_Patos	216	134184	187189	210	201	0	224	206210	172	190202
8	PL_75_Patos	216	166184	185187189	210	201	0	220224	206210	172	190
8	PL_79_Patos	216	146186	189	210	201	0	224258	206	172	190
9	PL_1_Artabra	216	184	187189	210	201	185	216224236	206210	172	190
9	PL_2_Artabra	208216	208218220	189	210	201	185	218220	208210212	164	190
9	PL_4_Artabra	208216	208216	185189	210	201	185	218232234	206210	164	190
9	PL_5_Artabra	208216	212220	185189	210	201	185	220234	208210	164	190
9	PL_6_Artabra	208216	208	185189	210	201	185	222	206	164	190
9	PL_7_Artabra	208216	208216	185187189	210	201	185	220224234	206210	164172	190
9	PL_9_Artabra	216	206208	185187189	210	201	185219	216218220224226232	206210	164172	190
9	PL_10_Artabra	208216	210216	185189	210	201	185	220222246248250	206210	164	190
9	PL_11_Artabra	208216	208216	185189	210	201	185	220234	208210	164	190
9	PL_14_Artabra	208216	210216	185	210	201	185	220232	206210	164	190
9	PL_15_Artabra	208212216	208	185189	210	201	185	200226232234	206210212	164	190
9	PL_16_Artabra	208216	210218	185189	210	201	185	220230232	206210	164	190
9	PL_18_Artabra	208216	206208216	185189	210	201	185	232234	206210	164	190
9	PL_19_Artabra	208216	130208	185189	210	201	185	220232234	208210	164	190
9	PL_20_Artabra	208216	216	185189	210	201	185	218232234	208210	164	190226
9	PL_21_Artabra	208216	208218	185189	210	201	185187	220236238	206210	164	190
9	PL_22_Artabra	208216	208216	185189	210	201	185	220234236	206210	164	190
9	PL_23_Artabra	208216	208210216	185189	210	201	185	218220226	210212	164	190
9	PL_24_Artabra	208212216	170216	185189	210	201	185	220226	206210	164	190
9	PL_25_Artabra	208216	208	189	210	201	185	222224	210	164	190
10	PL_1_PaisVasco	216	136172	189	212214	201	185	218	206	132164	186190
10	PL_3_PaisVasco	216	172174212	189	214	201	185	218	208	164	190
10	PL_4_PaisVasco	216	174	189	212	0	185	218	206	164	190
10	PL_8_PaisVasco	216	172	189	212214	201	185	218	206	164	190
10	PL_9_PaisVasco	216	172	189	212	201	185	218	208	164	190
10	PL_10_PaisVasco	216	174	189	208210	201	185	218	206	0	190
10	PL_11_PaisVasco	216	174210	189	208	201	185	218	206	164	190
10	PL_12_PaisVasco	216	172	189	212214	201	185	218	206	164	190
10	PL_13_PaisVasco	216	172	189	214	0	185	218	206	164	106190
10	PL_18_PaisVasco	216	172208	189	208214	201	185	218	206	164	190
10	PL_19_PaisVasco	216	172	0	210	201	185	218	206	164	190
10	PL_22_PaisVasco	216	172	189	214	0	185	218	206	164	190
10	PL_23_PaisVasco	216	172	189	212214	0	185	218	206	164	190
10	PL_27_PaisVasco	216	170	189	214	0	185	218	206	164	190
10	PL_28_PaisVasco	216	174216	189	212214	201	185	218	206	164	182190202
10	PL_29_PaisVasco	216	212	189	212	201	185	218	208	164	190
10	PL_30_PaisVasco	216	170	189	214	0	185	218	206	164	190
10	PL_31_PaisVasco	214216	0	189	208	201	175185	218	206	172	190
11	PL_1_Roscoff	216	132170	189	208	201	185	224	206208	0	190
11	PL_2_Roscoff	216	172196	189	208212	201	185	218	206	164	190
11	PL_3_Roscoff	216	172	189	210	201	185	218	206208210	164	190
11	PL_5_Roscoff	216	172	189	210	0	185	224	208210	164	190
11	PL_6_Roscoff	216	170196	189	210	201	185	218	208216	164	186190
11	PL_7_Roscoff	216	0	189	210	201	185	218	206208216	164	190
11	PL_8_Roscoff	216	172198210	189	212	201203	185	244	206208	164	190
11	PL_10_Roscoff	216	172	189	210	201	185193	218	208216	0	190
11	PL_13_Roscoff	216	0	189	210	201	185	218	206	164	190
11	PL_15_Roscoff	216	0	189	208	201	185	224	206	164	0
11	PL_16_Roscoff	216	172	189	188	201	185	218	206	164	190202
11	PL_18_Roscoff	216	170	189	208	201	185	218	206	0	190
11	PL_19_Roscoff	216	170192254	189	212	201203	185	218	206	164	190
11	PL_20_Roscoff	216	168	189	214	201	185	218	206	164	190202
11	PL_21_Roscoff	216	172196	189	212	0	185	218	206212	164	190202
11	PL_22_Roscoff	0	170196	189	212	201	175185	218	206	164	190
11	PL_23_Roscoff	216	172	189	208	201	185	224	190208212	164	190
11	PL_24_Roscoff	216	0	189	210	201	185	218224	206208210	164	190
12	PL_1_SALTHILL	216	132160170196	189	210	201	185	218	208	164	190202
12	PL_2_SALTHILL	216	132170	189	208	203	185	218	206	162	190202
12	PL_3_SALTHILL	216	182196	189	210	201	185	218	208210	164	190202
12	PL_4_SALTHILL	216	170	189	212214	201203	185	218	206208	162	190202
12	PL_5_SALTHILL	210216	132170172196218	189	212214	201	185	218	206	164	190202
12	PL_6_SALTHILL	216	170	189	212214	201	185	218	198206	164	190202
12	PL_7_SALTHILL	216	132160170196218	189	212214	201203	185	218	206210	164	190202
12	PL_8_SALTHILL	216	170172	189	210	201	185	218	198206	164	190202
12	PL_9_SALTHILL	216	0	187	212	201203	185	218	230	164	190
13	PL_1_LANGESUND	216	132160170	189	210	0	185	218	208216	164	190202
13	PL_2_LANGESUND	216	170	189	208	201	185	218	206	164	0
13	PL_3_LANGESUND	216	170	189	210	201203	185	218	206216	164	190202
13	PL_4_LANGESUND	216	160172184196	189	210	201	0	218	206216	164	190202
13	PL_5_Langesund	216	160170	189	208210	201	185	218	206	164	190202
13	PL_6_LANGESUND	216	160170	189	212	201	185	218	206	162	190202
13	PL_7_LANGESUND	216	160172196	189	212	201203	185	212	206	164	190202
13	PL_8_LANGESUND	216	160170	189	212	201203	185	218	206216	164	190202
13	PL_9_LANGESUND	216	158170	189	210212	201	185	246260	208216	164	190202
13	PL_10_LANGESUND	216	160172184196	189	210	201203	185	218	208	164	190202
13	PL_11_LANGESUND	216	160170	189	208	201	185	218224	206	164	190202
13	PL_12_LANGESUND	216	0	189	208	201	185	218	206	164	190202
13	PL_13_LANGESUND	216	160170	189	208212	201	185	218	206	164	190202
13	PL_14_LANGESUND	216	160170	189	208212	201	185	218	206208216	164	190202
13	PL_15_LANGESUND	216	170	189	208	201	185	218	206	164	190202
13	PL_16_LANGESUND	216	170	189	208	201	185	218	206	164	190
13	PL_17_LANGESUND	216	160170	189	210	201	185	218	206	164	190
13	PL_18_LANGESUND	216	160170	189	208	201203	185	218	206	164	190
13	PL_19_LANGESUND	0	170	189	210	201	185	218	206	164	190
13	PL_20_LANGESUND	216	160170	189	0	201203	185	218	206	164	190
13	PL_21_LANGESUND	216	160170	189	210	201203	185	218	206	164	190
13	PL_22_LANGESUND	216	160170	189	0	201203	185	218	206	164	190
13	PL_23_LANGESUND	216	160170	189	208	201203	185	218	206	164	190
13	PL_24_LANGESUND	216	170	189	210	201203	185	218	206	164	190
14	PD_1_Oeiras	218	186	187189	210	0	185	224	206210	172	190202206
14	PD_2_Oeiras	212216	186	185189	210	201	185	224	206210	172176	186190
14	PD_3_Oeiras	216	184	187189	210	201	185	224	206210	174	186190202206
14	PD_5_Oeiras	216	184196	187189	210	201	185	224	206210	172	190202
14	PD_7_Oeiras	216	184	187189	210	201	185	224	206	172	190202
14	PD_8_Oeiras	216	158184	187189	210	201	185	226	206210	172	190206
14	PD_10_Oeiras	216	184	187189	210	201	185	226	206210	172	186190210
14	PD_11_Oeiras	216	0	185187189	210	201	185	224	206	174	190206202210
14	PD_12_Oeiras	216	184	187189	210	201	185	224	206210	172	190206
14	PD_13_Oeiras	216	0	187189	210	201	185	224	206210	172	190202206
14	PD_14_Oeiras	216	184	185187189	210	201	185	224	206210	172	190202206
14	PD_15_Oeiras	216	0	187189	210	201	185	224	206210	172	190206
14	PD_16_Oeiras	216	184	187189	210	201	185	224	206210	172	190202206
14	PD_17_Oeiras	216	170	187189	210	201	185	224	206210	172	190210206
14	PD_18_Oeiras	216	184	185187189	210	201	185	224	206210	172	186190
14	PD_19_Oeiras	216	184	185187189	210	201	185	224	206210	172	190202206
14	PD_20_Oeiras	216	0	187189	210	201	185	224248	206210	172	190202206210
14	PD_21_Oeiras	212216	0	187189	210	201	185	196224	206210	172	186190202206
14	PD_22_Oeiras	216	0	185187189	210	201	185	224	206210	172	186190206
14	PD_23_Oeiras	216	0	187189	210	201	185	224	206210	172	186190202206
14	PD_24_Oeiras	216	186	187189	210	201	185	224	206210	172	186190
14	PD_26_Oeiras	216	0	185187189	210	201	185	224248	206210	172	190202206
14	PD_27_Oeiras	216	184	189	210	201	185	224	206210	174	190206210
14	PD_29_Oeiras	216	184	185187189	210	201	185	224248	206210	172	190202
14	PD_46_Oeiras	216	184	187189	208	201	185	224	206210	172	0
14	PD_72_Oeiras	216	160184	185187189	210	201	185	224	206210	166174	0
15	PD_1TV-S_BUARHE	216	184	183185187189	210	157	185	224	206210	172	186190202206
15	PD_2TV-S_BUARHE	216	136160184	187189	210	201	185	224248	206210	172	190206
15	PD_2TV_BUARHERB	216	134184	187189	210	201	185	224248	206210	172	190206
15	PD_6TV_BUARHERB	212216	134184	185187189	210	201	185	0	206210	174	190
15	PD_8TV_BUARHERB	216	134	187189	210	151	185	0	206210	172	186190202206
15	PD_10S_BUARHERB	216	134184	185187189	210	201	185	224248	206210	168172	190202210
15	PD_10TV_BUARHE	216	134184	185187189	210	201	185	224248	184206210	172	190202210
15	PD_11_BUARHERB	216	134	185187189	210	201	185	224	184206210	172	182186190202206
15	PD_12FC_BUARHE	216	134184	185187189	210	201	185	224	206210	170172	190202206210
15	PD_12TV_BUARHE	216	0	187189	210	201	185	224	206210	172	190206
15	PD_13S_BUARHERB	216	136	187189	210	201	185	0	206210	172	190202210
15	PD_13TV_BUARHE	216	136	187189	210	201	185	0	206210	172	190
15	PD_14FC_BUARHE	246	134184	185187189	210	201	189	224	184206210	172	190206
15	PD_15S_BUARHERB	216	134184	187189	210	201	185	224	204210	174	190202210
15	PD_15TV_BUARHE	216	134184	187189	210	201	185	224	184206210	174	190202210
15	PD_16S_BUARHE	216	134184	187189	210	201	185	226	206210	172	186190202206
15	PD_16TV_BUARHE	216	134184	187189	210	201	185	226	184206210	172	186190202206
15	PD_17S_BUARHERB	216	134184	185187189	210	201	185	224	184206210	172	186190202210
15	PD_17TV_BUARHE	216	134184	185187189	210	201	185	224	184206210	172	186190210
15	PD_18FC_BUARHE	216	134186	185187189191	210	199201	185	224	206210	172	186190202206
15	PD_18TV_BUARHE	248	134186	187189191	210	199	191	224	184206210	172	186190202210
15	PD_19TV-S_BUARH	216	186	185187189	210	201	185	224	184206210	172	186190202210
15	PD_19TV_BUARHE	216	186	185187189	210	201	185	224	184206210	172	186190202210
15	PD_20TV-FC_BUAR	216	134192	187189	210	201	185	224	206210	172	190
15	PD_20TV-S_BUARH	216	192	187189	210	201	185	224	206210	172	190202206
15	PD_20TV_BUARHE	216	192	187189	210	151	185	224	206210	172	190202206
15	PD_22FC_BUARHE	216	134186	185187189	210	201	185	224	206210	172	190206
15	PD_23_BUARHERB	216	184	187189	186190214220	201	185	224	184206210	172	170190202210
15	PD_24TV-S_BUAR	216	134170	187189	210	201	185	224	206210	172	190202
15	PD_24TV_BUARHE	216	134170	187189	210	201	185	224	184206210	172	190
15	PD_25TV-S_BUAR	216	186	187189	210	201	185	224	206210	172	186190202206
15	PD_25TV_BUARHE	216	186	187189	210	201	183185	224	184206210	172	186
15	PD_26_BUARHERB	216	184	187189	150210	199201	185	224	184206	172	190202210
15	PD_27_BUARHERB	216	134186	185189	210	201	185	224	184206210	172	190210
15	PD_29FC_BUARHE	216	134184	187189	210	201	183	224264	184206210	172174	186190202206210
15	PD_29TV_BUARHE	216	184	187189	210	201	185	224264	184206210	174	186190202206
15	PD_30-2S_BUARH	216	184	183187189	210	179	185	224	152206210	172	190202206
15	PD_30TV_BUARHE	214216	184	183187189	210	201	185	224	152206210	172	190202206
16	PD_3_PraiaGelfa	216	178	185189	210	201	185	224	206210	172	0
16	PD_5_PraiaGelfa	216	184188	189	210	201	185	224	206210	172	186202206
16	PD_6_PraiaGelfa	216	186	177185189	210	201	185	224	206210	172	190202210
16	PD_7_PraiaGelfa	204216	134178186	189	210	201	185	0	206210	172	182186190202210
16	PD_9_PraiaGelfa	206216	184	189	210	201	185	224	206210	172	186190
16	PD_12_PraiaGelfa	204216	186	185189	0	201	185	224	206210	172	186190202210
16	PD_13_PraiaGelfa	204216	134184	185189	210	201	185	224	206210	172	186190202210
16	PD_14_PraiaGelfa	214216	134184	185189	210	201	185	224	206210	172	190
16	PD_15_PraiaGelfa	214216	134184	185189	210	201	185	224	206210	172	190202206
16	PD_16_PraiaGelfa	216	178	189	210	201	185	224	206210	172	190202
16	PD_17_PraiaGelfa	216	178	189	210	201	185	226	206210	174	186190202206
16	PD_18_PraiaGelfa	214216	132134184	189	210	201	185	116224	206210	172	190
16	PD_19_PraiaGelfa	216	158184	187189	210	201	155185	224	206210	118172	186190202
16	PD_20_PraiaGelfa	218	0	185187189	210	201	185	224	206210	172	190202210
16	PD_21_PraiaGelfa	216	190	187189	210	201	185	224	206210	172	186190
16	PD_22_PraiaGelfa	216	178	185187189	208	201	185	0	206210	172	186190206
16	PD_23_PraiaGelfa	216	186	187189	210	201	185	224	206210	172	190206
16	PD_24_PraiaGelfa	216	184	185187189	210	201	185	224	206210	172	190202210
16	PD_27_PraiaGelfa	216	136186	187189191	210	201	185	224	206210	172	190202206
17	PD_1M_Sansenxo	202206	134186	189191	210232	0	185187	224	206210	172	190202210
17	PD_3M_Sansenxo	206216	186	193	210	201	185	224	204208212	172	190202206
17	PD_7F_Sansenxo	216	134184190	185189	190210	201	185	224266	206210	172176	190206210
17	PD_8F_Sansenxo	204216	134184	189	210	201	185	174224266	206	172	186190206
17	PD_9F_Sansenxo	204216	178186	189	210	201	185	224	206210	172	190
17	PD_10F_Sansenxo	216	186	189	210	201	185187193	144224	206210	172	0
17	PD_11F_Sansenxo	216	0	189	210	201	185	218224258	206210	172	190206
17	PD_12F_Sansenxo	204216	134186	189193	210	201	185	116224266	176178204206210	172	182186190206210
17	PD_14F_Sansenxo	204216	134170184	189	210	201	185	174224266	206210	170	190202206210
17	PD_15F_Sansenxo	216	188	189	210	201	185	144224	206210	172	190
17	PD_16F_Sansenxo	204216	134188	185189	210	201	185	224266	206210	172	190202206210
17	PD_17F_Sansenxo	216	134	189	210	201	185	224	206210214	172	190206
17	PD_18F_Sansenxo	216	184	189	210	201	185	224	206	172	190202210
17	PD_19F_Sansenxo	204216	134184	185189	210	201	185	224	206210	174	190202
17	PD_21F_Sansenxo	216	134170184	189	210	201	185	174224	206210	172	186190202206
17	PD_22M_Sansenxo	204216	172184	189191	210	201	185	224	206210	174	182190206
17	PD_23M_Sansenxo	202206216	134182	189	210	201	185	226	206210	172	190202206
18	PD_1F_Sansenxo2	216	134	189	210	201	185	0	206210	172	190202210
18	PD_2FM_Sansenxo2	216	184196	189	210	201	185	224	206210	172	190206
18	PD_4F_Sansenxo2	204216	134184	189	210	201	185	224	184206210	172	190206
18	PD_5F_Sansenxo2	206216	134184	185189	210	201	185	224	206210	172	190206
18	PD_9F_Sansenxo2	204216	186	189	210	201	183187	224	206210	172	190210
18	PD_10_Sansenxo2	216	188	189	210	201	185	202224	206212	172	0
18	PD_11_Sansenxo2	216	134184188	189	210	201	185	224	206210	172	0
18	PD_12_Sansenxo2	204216	134184	189	210	201	185	224	206210	172	190202
18	PD_14_Sansenxo2	204216	134	185189	210	201	185	224	206210	172	182182
18	PD_15_Sansenxo2	216	184	189	210	219	185	116224	206210	172	190206
18	PD_16_Sansenxo2	204216	134184	189	0	201	185	116226	206210	174	186190202206210
18	PD_18_Sansenxo2	204216	134184	189	210	0	185	224	206210	172	186190202206
19	PD_1F_Esteiro	214	134184	185189	208	201	185	224	184206210	172	186190202206
19	PD_2F_Esteiro	204214	134170184	189	210	201	185	224	184206210	172176	186190206
19	PD_4F_Esteiro	214216	0	185189	210	191193	217	226	148	116	190
19	PD_6F_Esteiro	204216	134184	189	210	201	185	144224	184206210	172	190206
19	PD_11M_Esteiro	216	134186	189	210	199	185	224	184206210	172	190202206
19	PD_12M_Esteiro	202208216	134170	189	210	0	185	226	184206210	172	190206
19	PD_13M_Esteiro	204216	134184	185189	150210	201	185	224	184206210	172	170190206
19	PD_14M_Esteiro	202216	184	189191	210	201	185	224	184206210	172	190206
19	PD_15M_Esteiro	204216	178	189	210	201	185	224	184206210	172	186190206
19	PD_16M_Esteiro	198206216	134	189	210	201	185	144224	184206210	172	190210
19	PD_17M_Esteiro	204216	134184	189	210232	201	185	224	184206210	172	190202206
19	PD_18M_Esteiro	216	134184	189	210	201	185	224	184206210	172	190210
19	PD_20M_Esteiro	204216	178	177189	210	201	185	224	184206210	172	186190206
20	PD_1_Artabra	216	184	187189	210242	207209	185	0	206210	172	178202
20	PD_6_Artabra	214216	184	187189	210	201	185	224	206210	172	190202206
20	PD_11F_Artabra	216	0	187189	210	201	185	224	206210	172	190206
20	PD_41_Artabra	216	178184	187189	210242	201	185	0	122200206210	172	190206
20	PD_42_Artabra	216	0	185187189	210242	201	185	224	206210	178	190210
20	PD_43_Artabra	216	0	187189	210	201	185	224	206210	172	190
20	PD_44_Artabra	216	0	187189	210	201	185	224	206210	172	110190
20	PD_45_Artabra	214216	184	187189	210	201	185	224	206210	172	190202210
20	PD_61_Artabra	216	184	185187189	210	201	185	224258266	202	172	162190210
20	PD_67_Artabra	216	184	183185187189	210	201	185	174224258266	206210	172	162166190206
20	PD_68_Artabra	216	184	187189	210	217	185	224	206210	172	186190202206
20	PD_71_Artabra	216	0	185187189	210	201	185	224260266	206210	172	162190202210
20	PD_72_Artabra	216	0	187189	210	201	185	224	206210	172	110190202206
20	PD_74_Artabra	216	184	187189	210	201	185	174224260266	206210	172	190202210
20	PD_75_Artabra	216	184	185187189	210	201	185	222224260266	208210	172	162166190206
21	PD_1_TorreHercules	204214	134184	189	210	201	183187	226	206210	172	190206
21	PD_2_TorreHercules	204216	184	185189	210	201	185	224	206210	172	186190202206
21	PD_3_TorreHercules	204216	184	185189	210	201	185	224	206	172	190210
21	PD_4_TorreHercules	206216	134186	189	210	201203	185	224	202	172	190202206
21	PD_5_TorreHercules	216	176	185189	210	201	185	226	206	172	190206
21	PD_10M_TorreHercules	202216	178	185189	210	217	185	196224	206210	172	190210
21	PD_11M_TorreHercules	214	134184	189	210	201	185	224258266	206210	174	186190202206210
21	PD_15M_TorreHercules	206216	134184	189	210	201	185	224266	206210	172	190202210222
21	PD_16M_TorreHercules	206216	178186	185189	210232	0	185	224266	206210	172	190202210
21	PD_17M_TorreHercules	216	134184	185189	210	201	185	224	206210	172	186190206
21	PD_19F_TorreHercules	216	134172184	185189	210232	201	185	224	206210	172	190210
22	PD_1_StMalo	216	186	187189	210	201	185	224	210	172	186190
22	PD_2_StMalo	216	186	185187189	210	201	185	224	206	172	186190
22	PD_3_StMalo	216	186	179187189	210	201	185	224	206210	172	186190
22	PD_6_StMalo	216	186	189	210	201	185	224	206210	172	186190
23	PD_1_Salthill2	216	138184	187189	210	201	185	144224	206210	174	190202
23	PD_3_Salthill2	216	138	187189	210	0	185	224	206210	174	186190202
23	PD_4_Salthill2	216	184	187189	210	201	185	224	206210	174	186190202
23	PD_5_Salthill2	216	184	187189	210	201	185	144224	210	174	190210
23	PD_6_Salthill2	216	138	187189	210	201	185	144224	206210	174	190
23	PD_7_Salthill2	216	184	187189	210	201	185	144224	206210	174	190202210
23	PD_8_Salthill2	216	184	189	210	201	185	144224	206210	174	190
23	PD_9_Salthill2	216	0	187189	210	201	185	224	210	174	190210
23	PD_10_Salthill2	216	138	185187189	210	201	185	144224	206210	174	190202206
24	PD_1_Spiddal	216	0	185187189	210	201	185	224	206210	172	190202
24	PD_3_Spiddal	216	162	185187189	210	201	185	224	210	174	190202
24	PD_4_Spiddal	216	186	185187189	210	201	185	224	206210	174	0
24	PD_5_Spiddal	216	136	187189	210	201	185	224	206210	174	190
24	PD_7_Spiddal	216	184	185187189	210	201	185	226	140182210	174	190202206
24	PD_8_Spiddal	216	184	185187189191	210	201	185	224	206210	174	190202206
24	PD_9_Spiddal	216	184	185187189	210	201	185	224	206210	174	190202206
24	PD_10_Spiddal	216	0	185187189	210	201	185	224	206210	172	190202
24	PD_11_Spiddal	216	184	185187189	210	201	185	226	210	174	190206
24	PD_12_Spiddal	216	0	187189	210	201	185	224	206210	174	190
24	PD_13_Spiddal	216	138	187189	210	195	185	224	206210	174	190202
24	PD_15_Spiddal	216	138	185187189	210	201	185	144224	206210	172	190202
24	PD_17_Spiddal	216	138	187189	210	201	185	144224	206	174	190
24	PD_18_Spiddal	216	184	185187189	210	201	185	224	210	174	190202
24	PD_20_Spiddal	216	184	185187189	210	201	185	224	124206210	174	190202
24	PD_22_Spiddal	216	0	185187189	210	201	185	224	206210	174	190202
24	PD_26_Spiddal	216	0	185187189	210	201	185	186224	206210	174	190202
24	PD_27_Spiddal	216	138	185187189	210	201	185	224	206210	172	190
