# Supplementary material for: Biogeographic Population Structure of Chimeric Blades of Porphyra in the Northeast Atlantic Reveals Southern Rich Gene Pools, Introgression and Cryptic Plasticity
Source: Front Plant Sci. 2022 Feb 24;13:818368. doi: 10.3389/fpls.2022.818368 (PMC8908385; doi:10.3389/fpls.2022.818368)
Supplement: Supplementary Appendix 2 — R Script to run Structure with input file coded as 4×. [file Data_Sheet_2.zip]

Archive with 13 entries (12 files):
- Appendix2_SCRIPTtorunStructure/
- __MACOSX/._Appendix2_SCRIPTtorunStructure
- Appendix2_SCRIPTtorunStructure/.Rhistory
- Appendix2_SCRIPTtorunStructure/.DS_Store
- __MACOSX/Appendix2_SCRIPTtorunStructure/._.DS_Store
- Appendix2_SCRIPTtorunStructure/INPUT_PLPD_10L_as4x_442indv.gdv
- __MACOSX/Appendix2_SCRIPTtorunStructure/._INPUT_PLPD_10L_as4x_442indv.gdv
- Appendix2_SCRIPTtorunStructure/extraparams
- __MACOSX/Appendix2_SCRIPTtorunStructure/._extraparams
- Appendix2_SCRIPTtorunStructure/Appendix2_SCRIPTtorunStructure_2022.R
- __MACOSX/Appendix2_SCRIPTtorunStructure/._Appendix2_SCRIPTtorunStructure_2022.R
- Appendix2_SCRIPTtorunStructure/mainparams_dosage_Porphyra_tet
- __MACOSX/Appendix2_SCRIPTtorunStructure/._mainparams_dosage_Porphyra_tet
