# Supplementary material for: Biogeographic Population Structure of Chimeric Blades of Porphyra in the Northeast Atlantic Reveals Southern Rich Gene Pools, Introgression and Cryptic Plasticity
Source: Front Plant Sci. 2022 Feb 24;13:818368. doi: 10.3389/fpls.2022.818368 (PMC8908385; doi:10.3389/fpls.2022.818368)
Supplement: Supplementary Appendix 2 — R Script to run Structure with input file coded as 4×. [file Data_Sheet_2.zip › Appendix2_SCRIPTtorunStructure/INPUT_PLPD_10L_as4x_442indv.gdv]

PoLi_002	PoLi_004	PoLi_005	PoLi_006	PoLi_011	PoLi_012	PoLi_015	PoLi_017	PoLi_031	PoUm_012
0	0	0	0	0	0	0	0	0	0
PL_1_AMAD	1	208	134	185	210	201	185	226	204	172	190
PL_1_AMAD	1	214	186	187	210	201	185	226	210	172	202
PL_1_AMAD	1	208	210	189	210	201	185	226	204	172	210
PL_1_AMAD	1	208	134	185	210	201	185	226	204	172	190
PL_2_AMAD	1	216	134	187	210	201	185	224	202	172	190
PL_2_AMAD	1	216	184	189	210	201	185	224	210	172	190
PL_2_AMAD	1	216	134	187	210	201	185	224	202	172	190
PL_2_AMAD	1	216	134	187	210	201	185	224	202	172	190
PL_3_AMAD	1	216	134	187	210	201	185	224	206	172	190
PL_3_AMAD	1	216	170	189	210	201	185	224	206	172	202
PL_3_AMAD	1	216	134	187	210	201	185	224	206	172	190
PL_3_AMAD	1	216	134	187	210	201	185	224	206	172	190
PL_4_AMAD	1	208	134	183	210	201	185	226	206	170	190
PL_4_AMAD	1	216	170	185	212	201	185	226	210	170	202
PL_4_AMAD	1	208	134	187	210	201	185	226	206	170	210
PL_4_AMAD	1	208	134	189	210	201	185	226	206	170	190
PL_9_AMAD	1	216	134	187	210	151	185	224	206	172	190
PL_9_AMAD	1	216	170	189	210	151	185	224	206	172	202
PL_9_AMAD	1	216	134	187	210	151	185	224	206	172	206
PL_9_AMAD	1	216	134	187	210	151	185	224	206	172	190
PL_10_AMAD	1	216	134	185	210	201	185	226	202	172	190
PL_10_AMAD	1	216	184	187	212	201	185	250	206	172	202
PL_10_AMAD	1	216	222	189	210	201	185	264	210	172	210
PL_10_AMAD	1	216	134	185	210	201	185	226	202	172	190
PL_12_AMAD	1	216	184	187	210	201	185	224	206	172	190
PL_12_AMAD	1	216	184	189	210	201	185	224	210	172	206
PL_12_AMAD	1	216	184	187	210	201	185	224	206	172	190
PL_12_AMAD	1	216	184	187	210	201	185	224	206	172	190
PL_23_AMAD	1	216	134	185	210	201	185	226	206	172	190
PL_23_AMAD	1	216	190	187	210	201	185	226	210	172	190
PL_23_AMAD	1	216	134	189	210	201	185	226	206	172	190
PL_23_AMAD	1	216	134	185	210	201	185	226	206	172	190
PL_27_AMAD	1	216	134	187	210	201	185	224	206	172	190
PL_27_AMAD	1	216	170	189	210	201	185	224	210	172	190
PL_27_AMAD	1	216	134	187	210	201	185	224	206	172	190
PL_27_AMAD	1	216	134	187	210	201	185	224	206	172	190
PL_41_AMAD	1	216	134	185	210	201	185	224	202	172	190
PL_41_AMAD	1	216	172	187	210	201	185	224	206	172	206
PL_41_AMAD	1	216	184	189	210	201	185	224	210	172	190
PL_41_AMAD	1	216	196	185	210	201	185	224	202	172	190
PL_42_AMAD	1	216	134	185	210	201	185	224	206	172	190
PL_42_AMAD	1	216	170	187	210	201	185	224	210	172	210
PL_42_AMAD	1	216	134	189	210	201	185	224	206	172	190
PL_42_AMAD	1	216	134	185	210	201	185	224	206	172	190
PL_43_AMAD	1	216	134	187	210	201	185	224	206	172	190
PL_43_AMAD	1	216	184	189	210	201	185	264	210	172	190
PL_43_AMAD	1	216	134	187	210	201	185	224	206	172	190
PL_43_AMAD	1	216	134	187	210	201	185	224	206	172	190
PL_45_AMAD	1	216	134	187	210	201	185	224	206	172	190
PL_45_AMAD	1	216	188	189	210	201	185	224	210	172	206
PL_45_AMAD	1	216	134	187	210	201	185	224	206	172	190
PL_45_AMAD	1	216	134	187	210	201	185	224	206	172	190
PL_50_AMAD	1	216	134	185	210	201	185	224	202	172	190
PL_50_AMAD	1	216	184	187	210	201	185	224	206	172	210
PL_50_AMAD	1	216	134	189	210	201	185	224	210	172	190
PL_50_AMAD	1	216	134	185	210	201	185	224	202	172	190
PL_52_AMAD	1	216	134	185	210	201	185	224	206	172	190
PL_52_AMAD	1	216	184	187	210	201	185	264	210	172	210
PL_52_AMAD	1	216	134	189	210	201	185	224	206	172	190
PL_52_AMAD	1	216	134	185	210	201	185	224	206	172	190
PL_57_AMAD	1	216	134	185	212	201	185	226	206	172	178
PL_57_AMAD	1	216	184	187	212	201	185	226	210	172	190
PL_57_AMAD	1	216	226	189	212	201	185	226	206	172	178
PL_57_AMAD	1	216	134	185	212	201	185	226	206	172	178
PL_62_AMAD	1	216	134	185	210	201	185	226	202	172	178
PL_62_AMAD	1	216	184	187	212	201	185	226	210	172	190
PL_62_AMAD	1	216	134	189	210	201	185	226	202	172	202
PL_62_AMAD	1	216	134	185	210	201	185	226	202	172	210
PL_63_AMAD	1	214	134	185	210	201	185	224	206	174	190
PL_63_AMAD	1	214	184	187	210	201	185	264	210	174	202
PL_63_AMAD	1	214	196	189	210	201	185	224	206	174	206
PL_63_AMAD	1	214	134	185	210	201	185	224	206	174	210
PL_74_AMAD	1	210	134	187	210	201	185	224	206	172	190
PL_74_AMAD	1	216	170	189	210	201	185	224	210	172	190
PL_74_AMAD	1	210	134	187	210	201	185	224	206	172	190
PL_74_AMAD	1	210	134	187	210	201	185	224	206	172	190
PL_76_AMAD	1	216	188	185	210	201	185	224	206	172	190
PL_76_AMAD	1	216	188	187	210	201	185	224	210	172	202
PL_76_AMAD	1	216	188	189	210	201	185	224	206	172	190
PL_76_AMAD	1	216	188	185	210	201	185	224	206	172	190
PL_77_AMAD	1	216	134	187	210	201	185	224	206	172	182
PL_77_AMAD	1	216	182	189	210	201	185	224	210	172	190
PL_77_AMAD	1	216	134	187	210	201	185	224	206	172	210
PL_77_AMAD	1	216	134	187	210	201	185	224	206	172	182
PL_80_AMAD	1	216	134	187	210	201	185	224	202	172	190
PL_80_AMAD	1	216	188	189	210	201	185	224	206	172	202
PL_80_AMAD	1	216	134	187	210	201	185	224	210	172	190
PL_80_AMAD	1	216	134	187	210	201	185	224	202	172	190
PL_1_BELEN	2	210	154	189	210	201	185	220	170	164	190
PL_1_BELEN	2	216	216	189	210	201	185	226	208	164	190
PL_1_BELEN	2	210	154	189	210	201	185	220	210	164	190
PL_1_BELEN	2	210	154	189	210	201	185	220	170	164	190
PL_6_BELEN	2	210	204	189	210	201	185	220	170	164	190
PL_6_BELEN	2	216	216	189	210	201	185	220	208	164	194
PL_6_BELEN	2	210	204	189	210	201	185	220	210	164	202
PL_6_BELEN	2	210	204	189	210	201	185	220	170	164	190
PL_8_BELEN	2	216	154	189	210	201	185	224	170	164	190
PL_8_BELEN	2	216	216	189	210	201	185	226	208	164	190
PL_8_BELEN	2	216	154	189	210	201	185	224	210	164	190
PL_8_BELEN	2	216	154	189	210	201	185	224	170	164	190
PL_9_BELEN	2	210	154	189	210	201	185	220	170	164	190
PL_9_BELEN	2	216	216	189	210	201	185	220	208	164	194
PL_9_BELEN	2	210	154	189	210	201	185	220	210	164	190
PL_9_BELEN	2	210	154	189	210	201	185	220	170	164	190
PL_10_BELEN	2	210	154	189	210	201	185	226	170	164	190
PL_10_BELEN	2	216	204	189	210	201	185	226	208	164	190
PL_10_BELEN	2	210	216	189	210	201	185	226	210	164	190
PL_10_BELEN	2	210	154	189	210	201	185	226	170	164	190
PL_11_BELEN	2	216	204	189	210	201	185	220	170	164	190
PL_11_BELEN	2	216	214	189	210	201	185	226	208	164	194
PL_11_BELEN	2	216	204	189	210	201	185	220	210	164	190
PL_11_BELEN	2	216	204	189	210	201	185	220	170	164	190
PL_12_BELEN	2	210	154	189	210	201	185	220	170	164	190
PL_12_BELEN	2	216	216	189	210	201	185	226	208	164	194
PL_12_BELEN	2	210	154	189	210	201	185	220	210	164	190
PL_12_BELEN	2	210	154	189	210	201	185	220	170	164	190
PL_13_BELEN	2	210	154	189	210	201	185	220	170	164	190
PL_13_BELEN	2	216	204	189	210	201	185	220	208	164	190
PL_13_BELEN	2	210	216	189	210	201	185	220	210	164	190
PL_13_BELEN	2	210	154	189	210	201	185	220	170	164	190
PL_14_BELEN	2	216	216	189	210	201	185	220	170	164	190
PL_14_BELEN	2	216	216	189	210	201	185	220	208	164	190
PL_14_BELEN	2	216	216	189	210	201	185	220	210	164	190
PL_14_BELEN	2	216	216	189	210	201	185	220	170	164	190
PL_16_BELEN	2	210	210	189	210	201	185	220	170	164	190
PL_16_BELEN	2	216	216	189	210	201	185	220	208	164	190
PL_16_BELEN	2	210	210	189	210	201	185	220	210	164	190
PL_16_BELEN	2	210	210	189	210	201	185	220	170	164	190
PL_21_BELEN	2	210	154	189	210	201	185	220	170	164	190
PL_21_BELEN	2	216	216	189	210	201	185	226	208	164	190
PL_21_BELEN	2	210	154	189	210	201	185	220	210	164	190
PL_21_BELEN	2	210	154	189	210	201	185	220	170	164	190
PL_22_BELEN	2	210	154	189	210	201	185	220	170	164	190
PL_22_BELEN	2	214	204	189	210	201	185	226	208	164	190
PL_22_BELEN	2	210	216	189	210	201	185	220	210	164	190
PL_22_BELEN	2	210	154	189	210	201	185	220	226	164	190
PL_24_BELEN	2	216	198	145	210	201	185	272	210	150	190
PL_24_BELEN	2	216	198	189	210	217	185	272	210	164	190
PL_24_BELEN	2	216	198	197	210	201	185	272	210	150	190
PL_24_BELEN	2	216	198	145	210	201	185	272	210	150	190
PL_25_BELEN	2	216	204	189	210	201	185	220	170	164	190
PL_25_BELEN	2	216	216	189	210	201	185	220	206	164	190
PL_25_BELEN	2	216	204	189	210	201	185	220	210	164	190
PL_25_BELEN	2	216	204	189	210	201	185	220	226	164	190
PL_26_BELEN	2	216	216	191	208	217	185	222	210	150	190
PL_26_BELEN	2	216	216	191	208	219	185	222	234	150	190
PL_26_BELEN	2	216	216	191	208	217	185	222	210	150	190
PL_26_BELEN	2	216	216	191	208	217	185	222	210	150	190
PL_28_BELEN	2	210	154	189	210	219	185	220	170	164	190
PL_28_BELEN	2	214	210	189	210	219	185	220	206	164	194
PL_28_BELEN	2	210	216	189	210	219	185	220	210	164	190
PL_28_BELEN	2	210	154	189	210	219	185	220	170	164	190
PL_34_BELEN	2	210	152	189	210	201	185	220	170	164	190
PL_34_BELEN	2	216	210	189	210	201	185	226	208	164	194
PL_34_BELEN	2	210	216	189	210	201	185	220	210	164	190
PL_34_BELEN	2	210	152	189	210	201	185	220	226	164	190
PL_37_BELEN	2	210	154	175	210	219	185	220	170	164	190
PL_37_BELEN	2	216	216	189	210	219	185	220	208	164	194
PL_37_BELEN	2	210	154	189	210	219	185	220	170	164	190
PL_37_BELEN	2	210	154	175	210	219	185	220	170	164	190
PL_38_BELEN	2	210	154	175	210	201	185	220	170	164	190
PL_38_BELEN	2	216	204	185	210	201	185	220	208	164	194
PL_38_BELEN	2	210	216	189	210	201	185	220	210	164	202
PL_38_BELEN	2	210	154	175	210	201	185	220	170	164	190
PL_39_BELEN	2	210	154	175	210	201	185	220	170	164	190
PL_39_BELEN	2	216	204	189	210	201	185	220	206	164	194
PL_39_BELEN	2	210	216	175	210	201	185	220	170	164	202
PL_39_BELEN	2	210	154	175	210	201	185	220	170	164	190
PL_40_BELEN	2	210	144	175	210	201	185	226	170	164	190
PL_40_BELEN	2	216	154	189	210	201	185	226	208	164	194
PL_40_BELEN	2	210	216	175	210	201	185	226	210	164	190
PL_40_BELEN	2	210	144	175	210	201	185	226	170	164	190
PL_42_BELEN	2	210	138	175	210	201	185	220	170	164	190
PL_42_BELEN	2	216	204	189	210	201	185	220	206	164	190
PL_42_BELEN	2	210	212	175	210	201	185	220	210	164	190
PL_42_BELEN	2	210	216	175	210	201	185	220	170	164	190
PL_43_BELEN	2	210	154	175	210	201	185	220	170	164	190
PL_43_BELEN	2	216	204	185	210	201	185	220	208	164	194
PL_43_BELEN	2	210	216	189	210	201	185	220	210	164	190
PL_43_BELEN	2	210	154	175	210	201	185	220	170	164	190
PL_44_BELEN	2	210	154	175	210	201	185	220	170	164	190
PL_44_BELEN	2	216	202	189	210	201	185	220	208	164	194
PL_44_BELEN	2	210	216	175	210	201	185	220	210	164	190
PL_44_BELEN	2	210	154	175	210	201	185	220	170	164	190
PL_45_BELEN	2	210	154	175	210	201	185	220	170	164	190
PL_45_BELEN	2	216	216	189	210	201	185	220	208	164	190
PL_45_BELEN	2	210	154	175	210	201	185	220	210	164	190
PL_45_BELEN	2	210	154	175	210	201	185	220	226	164	190
PL_46_BELEN	2	210	154	175	210	201	185	220	170	164	190
PL_46_BELEN	2	216	204	185	210	201	185	220	208	164	194
PL_46_BELEN	2	210	216	189	210	201	185	220	210	164	198
PL_46_BELEN	2	210	154	175	210	201	185	220	170	164	202
PL_48_BELEN	2	216	198	189	210	201	185	220	210	190	190
PL_48_BELEN	2	216	198	189	210	201	185	220	210	190	190
PL_48_BELEN	2	216	198	189	210	201	185	220	210	190	190
PL_48_BELEN	2	216	198	189	210	201	185	220	210	190	190
PL_49_BELEN	2	210	154	175	210	201	185	220	170	164	190
PL_49_BELEN	2	216	210	189	210	201	185	220	208	164	198
PL_49_BELEN	2	210	216	175	210	201	185	220	210	164	210
PL_49_BELEN	2	210	154	175	210	201	185	220	170	164	190
PL_50_BELEN	2	210	214	175	210	201	185	220	170	164	190
PL_50_BELEN	2	216	214	189	210	201	185	220	208	164	194
PL_50_BELEN	2	210	214	175	210	201	185	220	210	164	202
PL_50_BELEN	2	210	214	175	210	201	185	220	170	164	190
PL_16_RASO	3	208	218	185	212	203	185	216	206	164	190
PL_16_RASO	3	216	218	189	212	203	185	216	210	164	190
PL_16_RASO	3	208	218	185	212	203	185	216	206	164	190
PL_16_RASO	3	208	218	185	212	203	185	216	206	164	190
PL_25_RASO	3	208	154	189	212	201	185	220	208	164	190
PL_25_RASO	3	216	212	189	212	201	185	220	210	164	190
PL_25_RASO	3	208	218	189	212	201	185	220	208	164	190
PL_25_RASO	3	208	154	189	212	201	185	220	208	164	190
PL_34_RASO	3	216	212	189	210	201	185	220	208	164	190
PL_34_RASO	3	216	216	189	210	201	185	220	210	164	190
PL_34_RASO	3	216	212	189	210	201	185	220	208	164	190
PL_34_RASO	3	216	212	189	210	201	185	220	208	164	190
PL_36_RASO	3	210	218	189	210	201	185	220	206	164	190
PL_36_RASO	3	216	218	189	210	201	185	220	210	164	190
PL_36_RASO	3	210	218	189	210	201	185	220	206	164	190
PL_36_RASO	3	210	218	189	210	201	185	220	206	164	190
PL_37_RASO	3	216	134	185	212	201	185	226	206	172	190
PL_37_RASO	3	216	160	187	212	201	185	226	210	172	210
PL_37_RASO	3	216	188	189	212	201	185	226	206	172	190
PL_37_RASO	3	216	212	185	212	201	185	226	206	172	190
PL_42_RASO	3	210	212	189	210	201	185	224	206	164	190
PL_42_RASO	3	216	212	189	210	201	185	226	210	164	194
PL_42_RASO	3	210	212	189	210	201	185	224	206	164	190
PL_42_RASO	3	210	212	189	210	201	185	224	206	164	190
PL_43_RASO	3	216	134	185	210	201	185	224	206	172	190
PL_43_RASO	3	216	134	187	210	201	185	224	206	172	190
PL_43_RASO	3	216	134	189	210	201	185	224	206	172	190
PL_43_RASO	3	216	134	185	210	201	185	224	206	172	190
PL_51_RASO	3	216	210	189	210	201	185	220	208	164	190
PL_51_RASO	3	216	216	189	210	201	185	226	208	164	194
PL_51_RASO	3	216	210	189	210	201	185	220	208	164	190
PL_51_RASO	3	216	210	189	210	201	185	220	208	164	190
PL_54_RASO	3	210	214	189	210	201	185	220	206	164	0
PL_54_RASO	3	216	216	189	210	201	185	220	210	164	0
PL_54_RASO	3	210	214	189	210	201	185	220	206	164	0
PL_54_RASO	3	210	214	189	210	201	185	220	206	164	0
PL_55_RASO	3	210	154	189	212	201	185	220	206	164	190
PL_55_RASO	3	216	204	189	212	201	185	226	210	164	190
PL_55_RASO	3	210	218	189	212	201	185	220	206	164	190
PL_55_RASO	3	210	154	189	212	201	185	220	206	164	190
PL_56_RASO	3	208	218	189	212	201	185	220	206	164	190
PL_56_RASO	3	210	218	189	212	201	185	220	210	164	194
PL_56_RASO	3	216	218	189	212	201	185	220	206	164	198
PL_56_RASO	3	208	218	189	212	201	185	220	206	164	190
PL_59_RASO	3	208	154	185	210	201	185	218	206	164	190
PL_59_RASO	3	216	216	187	210	201	187	218	210	164	194
PL_59_RASO	3	208	220	185	210	201	185	218	212	164	190
PL_59_RASO	3	208	154	185	210	201	185	218	206	164	190
PL_61_RASO	3	216	154	189	212	201	185	220	168	164	190
PL_61_RASO	3	220	218	189	212	201	185	220	208	164	190
PL_61_RASO	3	216	154	189	212	201	185	220	168	164	190
PL_61_RASO	3	216	154	189	212	201	185	220	168	164	190
PL_66_RASO	3	216	212	185	210	201	185	220	208	164	190
PL_66_RASO	3	216	216	189	210	201	185	230	208	164	190
PL_66_RASO	3	216	212	185	210	201	185	220	208	164	190
PL_66_RASO	3	216	212	185	210	201	185	220	208	164	190
PL_69_RASO	3	210	210	189	210	201	185	220	206	164	190
PL_69_RASO	3	216	216	189	210	201	185	220	206	164	190
PL_69_RASO	3	210	218	189	210	201	185	220	206	164	190
PL_69_RASO	3	210	210	189	210	201	185	220	206	164	190
PL_70_RASO	3	210	154	189	210	201	185	220	206	164	190
PL_70_RASO	3	216	216	189	210	201	185	220	210	164	194
PL_70_RASO	3	210	154	189	210	201	185	220	206	164	190
PL_70_RASO	3	210	154	189	210	201	185	220	206	164	190
PL_82_RASO	3	210	210	185	212	199	185	220	206	164	190
PL_82_RASO	3	216	210	189	212	201	185	226	210	164	194
PL_82_RASO	3	210	210	185	212	199	185	220	206	164	190
PL_82_RASO	3	210	210	185	212	199	185	220	206	164	190
PL_83_RASO	3	216	208	185	212	201	185	220	206	164	190
PL_83_RASO	3	216	218	187	212	201	185	224	208	172	190
PL_83_RASO	3	216	208	189	212	201	185	220	206	164	190
PL_83_RASO	3	216	208	185	212	201	185	220	206	164	190
PL_1_Peniche	4	208	216	185	210	201	185	218	206	164	190
PL_1_Peniche	4	216	218	185	210	201	185	218	206	164	190
PL_1_Peniche	4	208	216	185	210	201	185	218	206	164	190
PL_1_Peniche	4	208	216	185	210	201	185	218	206	164	190
PL_2_Peniche	4	210	112	189	210	201	185	220	170	164	190
PL_2_Peniche	4	216	154	189	210	201	185	220	208	164	194
PL_2_Peniche	4	210	192	189	210	201	185	220	210	164	190
PL_2_Peniche	4	210	216	189	210	201	185	220	170	164	190
PL_3_Peniche	4	210	154	189	210	201	185	220	170	164	190
PL_3_Peniche	4	216	216	189	210	201	185	226	208	164	194
PL_3_Peniche	4	210	154	189	210	201	185	220	210	164	190
PL_3_Peniche	4	210	154	189	210	201	185	220	170	164	190
PL_4_Peniche	4	210	214	189	210	201	185	220	170	164	190
PL_4_Peniche	4	216	216	189	210	201	185	220	206	164	194
PL_4_Peniche	4	210	214	189	210	201	185	220	210	164	190
PL_4_Peniche	4	210	214	189	210	201	185	220	170	164	190
PL_5_Peniche	4	210	154	189	210	201	185	220	170	164	190
PL_5_Peniche	4	216	204	189	210	201	185	220	206	164	194
PL_5_Peniche	4	210	216	189	210	201	185	220	210	164	190
PL_5_Peniche	4	210	154	189	210	201	185	220	170	164	190
PL_6_Peniche	4	210	154	185	210	201	185	220	170	164	190
PL_6_Peniche	4	216	204	189	210	201	185	220	208	164	194
PL_6_Peniche	4	210	210	185	210	201	185	220	210	164	202
PL_6_Peniche	4	210	216	185	210	201	185	220	170	164	190
PL_7_Peniche	4	210	204	189	210	201	185	220	170	164	190
PL_7_Peniche	4	216	216	189	210	201	185	220	206	164	194
PL_7_Peniche	4	210	204	189	210	201	185	220	210	164	190
PL_7_Peniche	4	210	204	189	210	201	185	220	170	164	190
PL_8_Peniche	4	210	154	189	210	201	185	220	170	164	190
PL_8_Peniche	4	216	206	189	210	201	185	220	210	164	194
PL_8_Peniche	4	210	216	189	210	201	185	220	170	164	202
PL_8_Peniche	4	210	154	189	210	201	185	220	170	164	190
PL_9_Peniche	4	210	154	189	210	201	185	220	170	164	190
PL_9_Peniche	4	216	204	189	210	201	185	220	208	164	194
PL_9_Peniche	4	210	216	189	210	201	185	220	210	164	190
PL_9_Peniche	4	210	154	189	210	201	185	220	170	164	190
PL_10_Peniche	4	210	154	189	210	201	185	220	170	164	190
PL_10_Peniche	4	216	214	189	210	201	185	220	206	164	194
PL_10_Peniche	4	210	216	189	210	201	185	220	210	164	190
PL_10_Peniche	4	210	154	189	210	201	185	220	170	164	190
PL_11_Peniche	4	170	154	189	210	201	185	220	170	164	190
PL_11_Peniche	4	210	210	189	210	201	185	220	208	164	194
PL_11_Peniche	4	216	216	189	210	201	185	220	210	164	190
PL_11_Peniche	4	170	154	189	210	201	185	220	170	164	190
PL_12_Peniche	4	210	204	189	210	201	185	220	170	164	190
PL_12_Peniche	4	216	216	189	210	201	185	220	208	164	194
PL_12_Peniche	4	210	204	189	210	201	185	220	210	164	190
PL_12_Peniche	4	210	204	189	210	201	185	220	170	164	190
PL_13_Peniche	4	210	154	189	210	201	185	220	170	164	190
PL_13_Peniche	4	216	216	189	210	201	185	220	208	164	194
PL_13_Peniche	4	210	154	189	210	201	185	220	210	164	190
PL_13_Peniche	4	210	154	189	210	201	185	220	170	164	190
PL_14_Peniche	4	210	154	185	210	201	185	220	170	164	190
PL_14_Peniche	4	216	212	189	210	201	185	220	208	164	194
PL_14_Peniche	4	210	216	185	210	201	185	220	210	164	190
PL_14_Peniche	4	210	154	185	210	201	185	220	170	164	190
PL_15_Peniche	4	210	154	189	210	201	185	220	170	164	190
PL_15_Peniche	4	216	214	189	210	201	185	226	208	164	194
PL_15_Peniche	4	210	216	189	210	201	185	220	210	164	190
PL_15_Peniche	4	210	154	189	210	201	185	220	170	164	190
PL_16_Peniche	4	210	154	185	210	201	185	220	170	164	190
PL_16_Peniche	4	216	216	189	210	201	185	226	206	164	194
PL_16_Peniche	4	210	154	185	210	201	185	220	210	164	190
PL_16_Peniche	4	210	154	185	210	201	185	220	170	164	190
PL_17_Peniche	4	210	112	189	210	201	185	220	170	164	190
PL_17_Peniche	4	216	192	189	210	201	185	220	210	164	194
PL_17_Peniche	4	210	204	189	210	201	185	220	170	164	202
PL_17_Peniche	4	210	212	189	210	201	185	220	170	164	190
PL_18_Peniche	4	210	154	189	210	201	185	220	170	164	190
PL_18_Peniche	4	216	216	189	210	201	185	220	206	164	194
PL_18_Peniche	4	210	154	189	210	201	185	220	210	164	190
PL_18_Peniche	4	210	154	189	210	201	185	220	170	164	190
PL_19_Peniche	4	210	154	189	210	201	185	220	170	164	190
PL_19_Peniche	4	216	216	189	210	201	185	220	208	164	194
PL_19_Peniche	4	210	154	189	210	201	185	220	210	164	190
PL_19_Peniche	4	210	154	189	210	201	185	220	170	164	190
PL_20_Peniche	4	210	202	185	210	201	185	216	206	164	190
PL_20_Peniche	4	216	210	189	210	201	185	218	206	164	190
PL_20_Peniche	4	210	202	185	210	201	185	216	206	164	190
PL_20_Peniche	4	210	202	185	210	201	185	216	206	164	190
PL_21_Peniche	4	208	212	185	210	201	185	234	208	164	190
PL_21_Peniche	4	216	220	185	210	201	185	236	210	164	190
PL_21_Peniche	4	208	212	185	210	201	185	234	208	164	190
PL_21_Peniche	4	208	212	185	210	201	185	234	208	164	190
PL_22_Peniche	4	210	154	189	210	201	185	220	170	164	190
PL_22_Peniche	4	216	216	189	210	201	185	220	210	164	194
PL_22_Peniche	4	210	154	189	210	201	185	220	170	164	190
PL_22_Peniche	4	210	154	189	210	201	185	220	170	164	190
PL_23_Peniche	4	210	154	185	210	201	185	220	170	164	190
PL_23_Peniche	4	216	216	189	210	201	185	220	208	164	202
PL_23_Peniche	4	210	154	185	210	201	185	220	210	164	190
PL_23_Peniche	4	210	154	185	210	201	185	220	170	164	190
PL_24_Peniche	4	210	154	185	210	201	185	220	170	164	190
PL_24_Peniche	4	216	210	189	210	201	185	220	208	164	194
PL_24_Peniche	4	210	216	185	210	201	185	220	210	164	202
PL_24_Peniche	4	210	154	185	210	201	185	220	170	164	190
PL_1_SBM	5	216	210	189	212	201	185	220	212	164	190
PL_1_SBM	5	216	220	189	212	201	185	220	214	164	190
PL_1_SBM	5	216	210	189	212	201	185	220	212	164	190
PL_1_SBM	5	216	210	189	212	201	185	220	212	164	190
PL_2_SBM	5	208	208	189	212	201	185	220	210	164	190
PL_2_SBM	5	216	220	189	212	201	185	234	210	164	190
PL_2_SBM	5	208	208	189	212	201	185	220	210	164	190
PL_2_SBM	5	208	208	189	212	201	185	220	210	164	190
PL_3_SBM	5	208	210	185	212	201	183	218	208	164	190
PL_3_SBM	5	216	218	189	212	201	187	226	212	164	190
PL_3_SBM	5	208	210	185	212	201	183	234	208	164	190
PL_3_SBM	5	208	210	185	212	201	183	218	208	164	190
PL_4_SBM	5	208	212	185	212	201	185	220	208	164	190
PL_4_SBM	5	216	218	189	212	201	187	226	212	164	190
PL_4_SBM	5	208	212	185	212	201	185	234	208	164	190
PL_4_SBM	5	208	212	185	212	201	185	236	208	164	190
PL_6_SBM	5	208	210	185	212	201	185	220	208	164	190
PL_6_SBM	5	216	218	189	212	201	185	234	212	164	190
PL_6_SBM	5	208	210	185	212	201	185	236	208	164	190
PL_6_SBM	5	208	210	185	212	201	185	220	208	164	190
PL_7_SBM	5	208	220	185	212	201	185	218	208	164	190
PL_7_SBM	5	216	220	189	212	201	185	226	212	164	190
PL_7_SBM	5	208	220	185	212	201	185	236	208	164	190
PL_7_SBM	5	208	220	185	212	201	185	238	208	164	190
PL_8_SBM	5	216	140	189	210	201	185	218	208	164	190
PL_8_SBM	5	216	140	189	210	201	185	218	208	164	190
PL_8_SBM	5	216	140	189	210	201	185	218	208	164	190
PL_8_SBM	5	216	140	189	210	201	185	218	208	164	190
PL_9_SBM	5	208	204	185	212	201	185	220	208	164	190
PL_9_SBM	5	216	210	189	212	201	185	236	212	164	202
PL_9_SBM	5	208	220	185	212	201	185	220	208	164	190
PL_9_SBM	5	208	204	185	212	201	185	220	208	164	190
PL_11_SBM	5	208	218	185	210	201	185	220	206	164	190
PL_11_SBM	5	216	218	189	210	201	185	232	210	164	190
PL_11_SBM	5	208	218	185	210	201	185	234	206	164	190
PL_11_SBM	5	208	218	185	210	201	185	220	206	164	190
PL_12_SBM	5	208	140	185	210	201	185	216	208	118	190
PL_12_SBM	5	216	146	189	210	201	185	220	210	164	190
PL_12_SBM	5	208	160	185	210	201	185	226	208	118	190
PL_12_SBM	5	208	216	185	210	201	185	240	208	118	190
PL_13_SBM	5	208	130	185	210	201	185	220	208	164	190
PL_13_SBM	5	216	218	189	210	201	185	232	210	164	190
PL_13_SBM	5	208	130	185	210	201	185	234	212	164	190
PL_13_SBM	5	208	130	185	210	201	185	258	208	164	190
PL_14_SBM	5	208	210	185	210	201	185	220	206	164	190
PL_14_SBM	5	216	216	189	210	201	185	220	206	164	190
PL_14_SBM	5	208	210	185	210	201	185	220	206	164	190
PL_14_SBM	5	208	210	185	210	201	185	220	206	164	190
PL_15_SBM	5	208	140	185	210	201	185	230	208	118	190
PL_15_SBM	5	216	170	185	210	201	185	232	208	164	194
PL_15_SBM	5	208	208	185	210	201	185	230	208	118	198
PL_15_SBM	5	208	140	185	210	201	185	230	208	118	202
PL_16_SBM	5	208	206	185	210	201	185	220	210	164	190
PL_16_SBM	5	216	206	185	210	201	187	232	210	164	190
PL_16_SBM	5	208	206	185	210	201	185	234	210	164	190
PL_16_SBM	5	208	206	185	210	201	185	220	210	164	190
PL_17_SBM	5	208	208	185	210	201	185	220	206	164	190
PL_17_SBM	5	216	208	189	210	201	185	230	210	164	190
PL_17_SBM	5	208	208	185	210	201	185	232	206	164	190
PL_17_SBM	5	208	208	185	210	201	185	220	206	164	190
PL_18_SBM	5	208	130	185	210	201	185	218	208	164	190
PL_18_SBM	5	216	140	189	210	201	185	218	210	164	190
PL_18_SBM	5	208	210	185	210	201	185	218	208	164	190
PL_18_SBM	5	208	130	185	210	201	185	218	208	164	190
PL_19_SBM	5	208	216	189	210	201	185	220	208	118	186
PL_19_SBM	5	216	216	189	210	201	185	226	208	164	190
PL_19_SBM	5	208	216	189	210	201	185	220	208	118	186
PL_19_SBM	5	208	216	189	210	201	185	220	208	118	186
PL_20_SBM	5	208	130	185	210	201	185	218	208	118	190
PL_20_SBM	5	216	154	189	210	201	187	232	210	164	202
PL_20_SBM	5	208	210	185	210	201	185	234	208	118	190
PL_20_SBM	5	208	216	185	210	201	185	218	208	118	190
PL_21_SBM	5	208	140	185	210	201	185	218	208	164	190
PL_21_SBM	5	216	154	189	210	201	185	230	210	164	202
PL_21_SBM	5	208	210	185	210	201	185	232	208	164	190
PL_21_SBM	5	208	216	185	210	201	185	218	208	164	190
PL_22_SBM	5	208	216	185	210	201	185	232	208	164	190
PL_22_SBM	5	216	216	185	210	201	185	234	210	164	190
PL_22_SBM	5	208	216	185	210	201	185	232	208	164	190
PL_22_SBM	5	208	216	185	210	201	185	232	208	164	190
PL_23_SBM	5	208	210	185	210	201	185	220	206	164	190
PL_23_SBM	5	216	218	189	210	201	185	232	206	164	190
PL_23_SBM	5	208	210	185	210	201	185	234	206	164	190
PL_23_SBM	5	208	210	185	210	201	185	220	206	164	190
PL_24_SBM	5	208	210	185	210	201	185	220	206	164	190
PL_24_SBM	5	216	216	189	210	201	185	220	210	164	202
PL_24_SBM	5	208	210	185	210	201	185	220	206	164	190
PL_24_SBM	5	208	210	185	210	201	185	220	206	164	190
PL_1_MMinho	6	208	210	185	210	201	185	220	0	164	190
PL_1_MMinho	6	216	214	189	210	201	185	258	0	164	190
PL_1_MMinho	6	208	210	185	210	201	185	220	0	164	190
PL_1_MMinho	6	208	210	185	210	201	185	220	0	164	190
PL_2_MMinho	6	208	210	185	210	201	185	220	206	164	190
PL_2_MMinho	6	216	216	189	210	201	185	222	210	164	190
PL_2_MMinho	6	208	210	185	210	201	185	220	212	164	190
PL_2_MMinho	6	208	210	185	210	201	185	220	206	164	190
PL_3_MMinho	6	208	210	185	210	201	185	214	206	164	190
PL_3_MMinho	6	212	216	189	210	201	185	218	210	164	190
PL_3_MMinho	6	216	210	185	210	201	185	228	206	164	190
PL_3_MMinho	6	208	210	185	210	201	185	214	206	164	190
PL_4_MMinho	6	208	206	185	210	201	185	220	206	164	190
PL_4_MMinho	6	216	216	189	210	201	185	232	210	164	190
PL_4_MMinho	6	208	206	185	210	201	185	234	212	164	190
PL_4_MMinho	6	208	206	185	210	201	185	220	206	164	190
PL_5_MMinho	6	208	216	185	210	201	185	220	206	164	190
PL_5_MMinho	6	216	216	189	210	201	185	232	224	164	190
PL_5_MMinho	6	208	216	185	210	201	185	220	206	164	190
PL_5_MMinho	6	208	216	185	210	201	185	220	206	164	190
PL_6_MMinho	6	208	216	185	210	201	185	218	206	164	190
PL_6_MMinho	6	216	216	189	210	201	185	222	210	164	190
PL_6_MMinho	6	208	216	185	210	201	185	232	206	164	190
PL_6_MMinho	6	208	216	185	210	201	185	234	206	164	190
PL_7_MMinho	6	208	210	185	210	201	185	220	206	164	190
PL_7_MMinho	6	216	216	189	210	201	185	232	210	164	190
PL_7_MMinho	6	208	220	185	210	201	185	234	206	164	190
PL_7_MMinho	6	208	210	185	210	201	185	220	206	164	190
PL_8_MMinho	6	208	172	171	210	201	185	220	206	164	190
PL_8_MMinho	6	216	216	185	210	201	185	232	210	164	190
PL_8_MMinho	6	208	172	189	210	201	185	220	206	164	190
PL_8_MMinho	6	208	172	171	210	201	185	220	206	164	190
PL_9_MMinho	6	208	130	185	210	201	185	220	206	162	190
PL_9_MMinho	6	216	140	189	210	201	185	232	206	164	190
PL_9_MMinho	6	208	154	185	210	201	185	220	206	162	190
PL_9_MMinho	6	208	216	185	210	201	185	220	206	162	190
PL_10_MMinho	6	208	210	189	210	201	185	216	206	164	190
PL_10_MMinho	6	216	214	189	210	201	185	216	210	164	190
PL_10_MMinho	6	208	210	189	210	201	185	216	220	164	190
PL_10_MMinho	6	208	210	189	210	201	185	216	206	164	190
PL_11_MMinho	6	208	218	185	210	201	185	220	206	164	190
PL_11_MMinho	6	216	218	189	210	201	185	232	210	164	190
PL_11_MMinho	6	208	218	185	210	201	185	240	206	164	190
PL_11_MMinho	6	208	218	185	210	201	185	242	206	164	190
PL_12_MMinho	6	208	218	185	210	201	185	218	206	164	190
PL_12_MMinho	6	216	218	189	210	201	185	220	210	164	190
PL_12_MMinho	6	208	218	185	210	201	185	226	206	164	190
PL_12_MMinho	6	208	218	185	210	201	185	232	206	164	190
PL_13_MMinho	6	208	130	185	210	201	185	220	208	164	190
PL_13_MMinho	6	216	140	187	210	201	185	232	210	164	194
PL_13_MMinho	6	208	146	189	210	201	185	220	208	164	190
PL_13_MMinho	6	208	216	185	210	201	185	220	208	164	190
PL_14_MMinho	6	208	216	185	0	201	185	218	206	164	190
PL_14_MMinho	6	212	216	189	0	201	185	232	210	164	190
PL_14_MMinho	6	216	216	185	0	201	185	218	206	164	190
PL_14_MMinho	6	208	216	185	0	201	185	218	206	164	190
PL_16_MMinho	6	208	210	185	210	201	185	222	210	164	190
PL_16_MMinho	6	216	216	189	210	201	185	222	212	164	190
PL_16_MMinho	6	208	210	185	210	201	185	222	210	164	190
PL_16_MMinho	6	208	210	185	210	201	185	222	210	164	190
PL_17_MMinho	6	208	208	189	210	201	185	214	206	164	190
PL_17_MMinho	6	216	216	189	210	201	185	232	210	164	190
PL_17_MMinho	6	208	208	189	210	201	185	214	206	164	190
PL_17_MMinho	6	208	208	189	210	201	185	214	206	164	190
PL_18_MMinho	6	208	208	185	210	201	185	220	208	164	190
PL_18_MMinho	6	216	214	189	210	201	185	232	208	164	190
PL_18_MMinho	6	208	208	185	210	201	185	220	208	164	190
PL_18_MMinho	6	208	208	185	210	201	185	220	208	164	190
PL_20_MMinho	6	208	216	185	210	201	185	220	206	164	190
PL_20_MMinho	6	216	216	187	210	201	185	232	206	164	190
PL_20_MMinho	6	208	216	189	210	201	185	234	206	164	190
PL_20_MMinho	6	208	216	185	210	201	185	220	206	164	190
PL_21_MMinho	6	208	130	185	210	201	185	222	206	164	190
PL_21_MMinho	6	216	140	185	210	201	185	222	210	164	190
PL_21_MMinho	6	208	210	185	210	201	185	222	206	164	190
PL_21_MMinho	6	208	218	185	210	201	185	222	206	164	190
PL_22_MMinho	6	208	130	185	210	201	185	220	206	164	190
PL_22_MMinho	6	216	208	189	210	201	185	222	210	164	190
PL_22_MMinho	6	208	130	185	210	201	185	232	206	164	190
PL_22_MMinho	6	208	130	185	210	201	185	220	206	164	190
PL_23_MMinho	6	208	216	185	210	201	185	220	0	164	190
PL_23_MMinho	6	212	216	185	210	201	185	234	0	164	190
PL_23_MMinho	6	216	216	185	210	201	185	220	0	164	190
PL_23_MMinho	6	208	216	185	210	201	185	220	0	164	190
PL_24_MMinho	6	208	154	185	210	201	185	220	206	164	190
PL_24_MMinho	6	216	208	189	210	201	185	226	206	164	190
PL_24_MMinho	6	208	218	185	210	201	185	220	206	164	190
PL_24_MMinho	6	208	154	185	210	201	185	220	206	164	190
PL_6_Baiona	7	208	206	185	208	201	185	220	208	164	190
PL_6_Baiona	7	216	216	189	208	201	185	220	208	164	194
PL_6_Baiona	7	208	222	185	208	201	185	220	208	164	190
PL_6_Baiona	7	208	206	185	208	201	185	220	208	164	190
PL_7_Baiona	7	208	210	185	210	201	185	220	206	164	190
PL_7_Baiona	7	216	216	189	210	201	185	242	210	164	190
PL_7_Baiona	7	208	210	185	210	201	185	220	206	164	190
PL_7_Baiona	7	208	210	185	210	201	185	220	206	164	190
PL_8_Baiona	7	208	208	185	208	201	185	220	208	164	190
PL_8_Baiona	7	216	214	187	208	201	185	220	210	164	194
PL_8_Baiona	7	208	222	185	208	201	185	220	208	164	190
PL_8_Baiona	7	208	208	185	208	201	185	220	208	164	190
PL_9_Baiona	7	208	210	185	210	201	185	234	206	0	190
PL_9_Baiona	7	216	216	189	210	201	185	236	206	0	190
PL_9_Baiona	7	208	210	185	210	201	185	234	206	0	190
PL_9_Baiona	7	208	210	185	210	201	185	234	206	0	190
PL_10_Baiona	7	208	216	185	210	201	185	208	206	164	190
PL_10_Baiona	7	216	216	189	210	201	185	218	210	164	190
PL_10_Baiona	7	208	216	185	210	201	185	226	206	164	190
PL_10_Baiona	7	208	216	185	210	201	185	208	206	164	190
PL_11_Baiona	7	208	216	189	210	201	185	220	206	144	190
PL_11_Baiona	7	216	216	189	210	201	185	222	208	164	190
PL_11_Baiona	7	208	216	189	210	201	185	232	206	144	190
PL_11_Baiona	7	208	216	189	210	201	185	220	206	144	190
PL_12_Baiona	7	208	216	189	210	201	185	220	208	164	190
PL_12_Baiona	7	216	216	189	210	201	185	234	210	164	226
PL_12_Baiona	7	208	216	189	210	201	185	220	212	164	190
PL_12_Baiona	7	208	216	189	210	201	185	220	208	164	190
PL_13_Baiona	7	208	216	189	210	201	185	220	206	164	190
PL_13_Baiona	7	216	216	189	210	201	185	232	208	164	190
PL_13_Baiona	7	208	216	189	210	201	185	234	206	164	190
PL_13_Baiona	7	208	216	189	210	201	185	220	206	164	190
PL_14_Baiona	7	208	172	185	210	201	185	216	206	164	190
PL_14_Baiona	7	216	210	189	210	201	185	220	208	164	190
PL_14_Baiona	7	208	214	185	210	201	185	216	206	164	190
PL_14_Baiona	7	208	172	185	210	201	185	216	206	164	190
PL_15_Baiona	7	208	216	185	210	201	185	220	208	164	190
PL_15_Baiona	7	216	216	189	210	201	187	220	210	164	190
PL_15_Baiona	7	208	216	185	210	201	185	220	208	164	190
PL_15_Baiona	7	208	216	185	210	201	185	220	208	164	190
PL_19_Baiona	7	208	154	185	210	201	185	222	206	164	190
PL_19_Baiona	7	216	210	189	210	201	185	222	210	164	190
PL_19_Baiona	7	208	216	185	210	201	185	222	206	164	190
PL_19_Baiona	7	208	154	185	210	201	185	222	206	164	190
PL_21_Baiona	7	208	208	185	210	201	185	220	206	164	190
PL_21_Baiona	7	216	216	189	210	201	185	232	210	164	190
PL_21_Baiona	7	208	220	185	210	201	185	220	206	164	190
PL_21_Baiona	7	208	208	185	210	201	185	220	206	164	190
PL_22_Baiona	7	208	206	185	210	201	185	0	206	164	190
PL_22_Baiona	7	216	216	189	210	201	219	0	210	164	190
PL_22_Baiona	7	208	206	185	210	201	185	0	212	164	190
PL_22_Baiona	7	208	206	185	210	201	185	0	206	164	190
PL_23_Baiona	7	208	140	185	210	201	185	220	206	164	190
PL_23_Baiona	7	216	154	189	210	201	185	232	210	164	190
PL_23_Baiona	7	208	214	185	210	201	185	220	206	164	190
PL_23_Baiona	7	208	218	185	210	201	185	220	206	164	190
PL_24_Baiona	7	208	210	185	210	201	185	220	206	164	190
PL_24_Baiona	7	216	216	189	210	201	219	234	210	164	190
PL_24_Baiona	7	208	218	185	210	201	185	220	206	164	190
PL_24_Baiona	7	208	210	185	210	201	185	220	206	164	190
PL_25_Baiona	7	208	128	185	210	201	185	218	206	164	190
PL_25_Baiona	7	216	154	189	210	201	185	218	210	164	226
PL_25_Baiona	7	208	210	185	210	201	185	218	206	164	190
PL_25_Baiona	7	208	128	185	210	201	185	218	206	164	190
PL_26_Baiona	7	208	0	185	210	201	185	218	210	164	190
PL_26_Baiona	7	216	0	189	210	201	185	234	210	164	190
PL_26_Baiona	7	208	0	185	210	201	185	218	210	164	190
PL_26_Baiona	7	208	0	185	210	201	185	218	210	164	190
PL_27_Baiona	7	208	128	185	210	201	185	218	206	164	190
PL_27_Baiona	7	216	154	189	210	201	219	220	210	164	190
PL_27_Baiona	7	208	208	185	210	201	185	218	206	164	190
PL_27_Baiona	7	208	216	185	210	201	185	218	206	164	190
PL_28_Baiona	7	208	210	185	210	201	185	218	208	164	190
PL_28_Baiona	7	216	216	189	210	201	219	218	210	164	190
PL_28_Baiona	7	208	210	185	210	201	185	218	208	164	190
PL_28_Baiona	7	208	210	185	210	201	185	218	208	164	190
PL_30_Baiona	7	216	210	189	210	201	185	222	208	144	190
PL_30_Baiona	7	216	210	189	210	201	185	222	220	164	190
PL_30_Baiona	7	216	210	189	210	201	185	222	208	144	190
PL_30_Baiona	7	216	210	189	210	201	185	222	208	144	190
PL_32_Baiona	7	208	210	185	210	201	185	232	206	164	190
PL_32_Baiona	7	212	216	189	210	201	219	232	206	164	190
PL_32_Baiona	7	216	210	185	210	201	185	232	206	164	190
PL_32_Baiona	7	208	210	185	210	201	185	232	206	164	190
PL_34_Baiona	7	208	216	185	210	201	185	220	206	164	190
PL_34_Baiona	7	216	216	189	210	201	219	220	210	164	190
PL_34_Baiona	7	208	216	185	210	201	185	220	206	164	190
PL_34_Baiona	7	208	216	185	210	201	185	220	206	164	190
PL_35_Baiona	7	208	216	185	210	201	185	220	206	164	190
PL_35_Baiona	7	216	216	189	210	201	185	232	210	164	190
PL_35_Baiona	7	208	216	185	210	201	185	242	206	164	190
PL_35_Baiona	7	208	216	185	210	201	185	220	206	164	190
PL_36_Baiona	7	208	216	189	210	201	185	218	206	164	190
PL_36_Baiona	7	216	216	189	210	201	185	218	206	164	190
PL_36_Baiona	7	208	216	189	210	201	185	218	206	164	190
PL_36_Baiona	7	208	216	189	210	201	185	218	206	164	190
PL_11_Patos	8	214	134	189	210	201	185	224	210	174	186
PL_11_Patos	8	216	134	189	210	201	185	224	210	174	190
PL_11_Patos	8	214	134	189	210	201	185	224	210	174	202
PL_11_Patos	8	214	134	189	210	201	185	224	210	174	210
PL_12_Patos	8	216	128	187	210	0	185	224	206	172	190
PL_12_Patos	8	216	178	189	210	0	185	224	210	172	210
PL_12_Patos	8	216	128	187	210	0	185	224	206	172	190
PL_12_Patos	8	216	128	187	210	0	185	224	206	172	190
PL_13_Patos	8	216	170	189	210	201	185	224	206	172	190
PL_13_Patos	8	216	170	189	210	201	185	224	210	172	206
PL_13_Patos	8	216	170	189	210	201	185	224	206	172	190
PL_13_Patos	8	216	170	189	210	201	185	224	206	172	190
PL_15_Patos	8	216	134	187	210	201	185	222	210	172	190
PL_15_Patos	8	216	184	189	210	201	185	258	210	172	210
PL_15_Patos	8	216	134	187	210	201	185	222	210	172	190
PL_15_Patos	8	216	134	187	210	201	185	222	210	172	190
PL_26_Patos	8	216	188	185	210	201	185	224	206	172	186
PL_26_Patos	8	216	196	187	210	201	185	258	210	172	190
PL_26_Patos	8	216	188	189	210	201	185	224	206	172	186
PL_26_Patos	8	216	188	185	210	201	185	224	206	172	186
PL_41_Patos	8	216	116	185	210	201	0	224	206	172	186
PL_41_Patos	8	216	134	189	210	201	0	242	210	172	190
PL_41_Patos	8	216	116	185	210	201	0	224	206	172	206
PL_41_Patos	8	216	116	185	210	201	0	224	206	172	186
PL_42_Patos	8	216	184	185	210	201	0	224	206	172	190
PL_42_Patos	8	216	184	187	210	201	0	224	210	172	202
PL_42_Patos	8	216	184	189	210	201	0	224	206	172	206
PL_42_Patos	8	216	184	185	210	201	0	224	206	172	210
PL_52_Patos	8	216	134	187	210	201	0	224	206	172	190
PL_52_Patos	8	216	184	189	210	201	0	224	210	172	202
PL_52_Patos	8	216	134	187	210	201	0	224	206	172	190
PL_52_Patos	8	216	134	187	210	201	0	224	206	172	190
PL_75_Patos	8	216	166	185	210	201	0	220	206	172	190
PL_75_Patos	8	216	184	187	210	201	0	224	210	172	190
PL_75_Patos	8	216	166	189	210	201	0	220	206	172	190
PL_75_Patos	8	216	166	185	210	201	0	220	206	172	190
PL_79_Patos	8	216	146	189	210	201	0	224	206	172	190
PL_79_Patos	8	216	186	189	210	201	0	258	206	172	190
PL_79_Patos	8	216	146	189	210	201	0	224	206	172	190
PL_79_Patos	8	216	146	189	210	201	0	224	206	172	190
PL_1_Artabra	9	216	184	187	210	201	185	216	206	172	190
PL_1_Artabra	9	216	184	189	210	201	185	224	210	172	190
PL_1_Artabra	9	216	184	187	210	201	185	236	206	172	190
PL_1_Artabra	9	216	184	187	210	201	185	216	206	172	190
PL_2_Artabra	9	208	208	189	210	201	185	218	208	164	190
PL_2_Artabra	9	216	218	189	210	201	185	220	210	164	190
PL_2_Artabra	9	208	220	189	210	201	185	218	212	164	190
PL_2_Artabra	9	208	208	189	210	201	185	218	208	164	190
PL_4_Artabra	9	208	208	185	210	201	185	218	206	164	190
PL_4_Artabra	9	216	216	189	210	201	185	232	210	164	190
PL_4_Artabra	9	208	208	185	210	201	185	234	206	164	190
PL_4_Artabra	9	208	208	185	210	201	185	218	206	164	190
PL_5_Artabra	9	208	212	185	210	201	185	220	208	164	190
PL_5_Artabra	9	216	220	189	210	201	185	234	210	164	190
PL_5_Artabra	9	208	212	185	210	201	185	220	208	164	190
PL_5_Artabra	9	208	212	185	210	201	185	220	208	164	190
PL_6_Artabra	9	208	208	185	210	201	185	222	206	164	190
PL_6_Artabra	9	216	208	189	210	201	185	222	206	164	190
PL_6_Artabra	9	208	208	185	210	201	185	222	206	164	190
PL_6_Artabra	9	208	208	185	210	201	185	222	206	164	190
PL_7_Artabra	9	208	208	185	210	201	185	220	206	164	190
PL_7_Artabra	9	216	216	187	210	201	185	224	210	172	190
PL_7_Artabra	9	208	208	189	210	201	185	234	206	164	190
PL_7_Artabra	9	208	208	185	210	201	185	220	206	164	190
PL_9_Artabra	9	216	206	185	210	201	185	216	206	164	190
PL_9_Artabra	9	216	208	187	210	201	219	218	210	172	190
PL_9_Artabra	9	216	206	189	210	201	185	220	206	164	190
PL_9_Artabra	9	216	206	185	210	201	185	232	206	164	190
PL_10_Artabra	9	208	210	185	210	201	185	220	206	164	190
PL_10_Artabra	9	216	216	189	210	201	185	222	210	164	190
PL_10_Artabra	9	208	210	185	210	201	185	246	206	164	190
PL_10_Artabra	9	208	210	185	210	201	185	248	206	164	190
PL_11_Artabra	9	208	208	185	210	201	185	220	208	164	190
PL_11_Artabra	9	216	216	189	210	201	185	234	210	164	190
PL_11_Artabra	9	208	208	185	210	201	185	220	208	164	190
PL_11_Artabra	9	208	208	185	210	201	185	220	208	164	190
PL_14_Artabra	9	208	210	185	210	201	185	220	206	164	190
PL_14_Artabra	9	216	216	185	210	201	185	232	210	164	190
PL_14_Artabra	9	208	210	185	210	201	185	220	206	164	190
PL_14_Artabra	9	208	210	185	210	201	185	220	206	164	190
PL_15_Artabra	9	208	208	185	210	201	185	200	206	164	190
PL_15_Artabra	9	212	208	189	210	201	185	226	210	164	190
PL_15_Artabra	9	216	208	185	210	201	185	232	212	164	190
PL_15_Artabra	9	208	208	185	210	201	185	234	206	164	190
PL_16_Artabra	9	208	210	185	210	201	185	220	206	164	190
PL_16_Artabra	9	216	218	189	210	201	185	230	210	164	190
PL_16_Artabra	9	208	210	185	210	201	185	232	206	164	190
PL_16_Artabra	9	208	210	185	210	201	185	220	206	164	190
PL_18_Artabra	9	208	206	185	210	201	185	232	206	164	190
PL_18_Artabra	9	216	208	189	210	201	185	234	210	164	190
PL_18_Artabra	9	208	216	185	210	201	185	232	206	164	190
PL_18_Artabra	9	208	206	185	210	201	185	232	206	164	190
PL_19_Artabra	9	208	130	185	210	201	185	220	208	164	190
PL_19_Artabra	9	216	208	189	210	201	185	232	210	164	190
PL_19_Artabra	9	208	130	185	210	201	185	234	208	164	190
PL_19_Artabra	9	208	130	185	210	201	185	220	208	164	190
PL_20_Artabra	9	208	216	185	210	201	185	218	208	164	190
PL_20_Artabra	9	216	216	189	210	201	185	232	210	164	226
PL_20_Artabra	9	208	216	185	210	201	185	234	208	164	190
PL_20_Artabra	9	208	216	185	210	201	185	218	208	164	190
PL_21_Artabra	9	208	208	185	210	201	185	220	206	164	190
PL_21_Artabra	9	216	218	189	210	201	187	236	210	164	190
PL_21_Artabra	9	208	208	185	210	201	185	238	206	164	190
PL_21_Artabra	9	208	208	185	210	201	185	220	206	164	190
PL_22_Artabra	9	208	208	185	210	201	185	220	206	164	190
PL_22_Artabra	9	216	216	189	210	201	185	234	210	164	190
PL_22_Artabra	9	208	208	185	210	201	185	236	206	164	190
PL_22_Artabra	9	208	208	185	210	201	185	220	206	164	190
PL_23_Artabra	9	208	208	185	210	201	185	218	210	164	190
PL_23_Artabra	9	216	210	189	210	201	185	220	212	164	190
PL_23_Artabra	9	208	216	185	210	201	185	226	210	164	190
PL_23_Artabra	9	208	208	185	210	201	185	218	210	164	190
PL_24_Artabra	9	208	170	185	210	201	185	220	206	164	190
PL_24_Artabra	9	212	216	189	210	201	185	226	210	164	190
PL_24_Artabra	9	216	170	185	210	201	185	220	206	164	190
PL_24_Artabra	9	208	170	185	210	201	185	220	206	164	190
PL_25_Artabra	9	208	208	189	210	201	185	222	210	164	190
PL_25_Artabra	9	216	208	189	210	201	185	224	210	164	190
PL_25_Artabra	9	208	208	189	210	201	185	222	210	164	190
PL_25_Artabra	9	208	208	189	210	201	185	222	210	164	190
PL_1_PaisVasco	10	216	136	189	212	201	185	218	206	132	186
PL_1_PaisVasco	10	216	172	189	214	201	185	218	206	164	190
PL_1_PaisVasco	10	216	136	189	212	201	185	218	206	132	186
PL_1_PaisVasco	10	216	136	189	212	201	185	218	206	132	186
PL_3_PaisVasco	10	216	172	189	214	201	185	218	208	164	190
PL_3_PaisVasco	10	216	174	189	214	201	185	218	208	164	190
PL_3_PaisVasco	10	216	212	189	214	201	185	218	208	164	190
PL_3_PaisVasco	10	216	172	189	214	201	185	218	208	164	190
PL_4_PaisVasco	10	216	174	189	212	0	185	218	206	164	190
PL_4_PaisVasco	10	216	174	189	212	0	185	218	206	164	190
PL_4_PaisVasco	10	216	174	189	212	0	185	218	206	164	190
PL_4_PaisVasco	10	216	174	189	212	0	185	218	206	164	190
PL_8_PaisVasco	10	216	172	189	212	201	185	218	206	164	190
PL_8_PaisVasco	10	216	172	189	214	201	185	218	206	164	190
PL_8_PaisVasco	10	216	172	189	212	201	185	218	206	164	190
PL_8_PaisVasco	10	216	172	189	212	201	185	218	206	164	190
PL_9_PaisVasco	10	216	172	189	212	201	185	218	208	164	190
PL_9_PaisVasco	10	216	172	189	212	201	185	218	208	164	190
PL_9_PaisVasco	10	216	172	189	212	201	185	218	208	164	190
PL_9_PaisVasco	10	216	172	189	212	201	185	218	208	164	190
PL_10_PaisVasco	10	216	174	189	208	201	185	218	206	0	190
PL_10_PaisVasco	10	216	174	189	210	201	185	218	206	0	190
PL_10_PaisVasco	10	216	174	189	208	201	185	218	206	0	190
PL_10_PaisVasco	10	216	174	189	208	201	185	218	206	0	190
PL_11_PaisVasco	10	216	174	189	208	201	185	218	206	164	190
PL_11_PaisVasco	10	216	210	189	208	201	185	218	206	164	190
PL_11_PaisVasco	10	216	174	189	208	201	185	218	206	164	190
PL_11_PaisVasco	10	216	174	189	208	201	185	218	206	164	190
PL_12_PaisVasco	10	216	172	189	212	201	185	218	206	164	190
PL_12_PaisVasco	10	216	172	189	214	201	185	218	206	164	190
PL_12_PaisVasco	10	216	172	189	212	201	185	218	206	164	190
PL_12_PaisVasco	10	216	172	189	212	201	185	218	206	164	190
PL_13_PaisVasco	10	216	172	189	214	0	185	218	206	164	106
PL_13_PaisVasco	10	216	172	189	214	0	185	218	206	164	190
PL_13_PaisVasco	10	216	172	189	214	0	185	218	206	164	106
PL_13_PaisVasco	10	216	172	189	214	0	185	218	206	164	106
PL_18_PaisVasco	10	216	172	189	208	201	185	218	206	164	190
PL_18_PaisVasco	10	216	208	189	214	201	185	218	206	164	190
PL_18_PaisVasco	10	216	172	189	208	201	185	218	206	164	190
PL_18_PaisVasco	10	216	172	189	208	201	185	218	206	164	190
PL_19_PaisVasco	10	216	172	0	210	201	185	218	206	164	190
PL_19_PaisVasco	10	216	172	0	210	201	185	218	206	164	190
PL_19_PaisVasco	10	216	172	0	210	201	185	218	206	164	190
PL_19_PaisVasco	10	216	172	0	210	201	185	218	206	164	190
PL_22_PaisVasco	10	216	172	189	214	0	185	218	206	164	190
PL_22_PaisVasco	10	216	172	189	214	0	185	218	206	164	190
PL_22_PaisVasco	10	216	172	189	214	0	185	218	206	164	190
PL_22_PaisVasco	10	216	172	189	214	0	185	218	206	164	190
PL_23_PaisBasco	10	216	172	189	212	0	185	218	206	164	190
PL_23_PaisBasco	10	216	172	189	214	0	185	218	206	164	190
PL_23_PaisBasco	10	216	172	189	212	0	185	218	206	164	190
PL_23_PaisBasco	10	216	172	189	212	0	185	218	206	164	190
PL_27_PaisBasco	10	216	170	189	214	0	185	218	206	164	190
PL_27_PaisBasco	10	216	170	189	214	0	185	218	206	164	190
PL_27_PaisBasco	10	216	170	189	214	0	185	218	206	164	190
PL_27_PaisBasco	10	216	170	189	214	0	185	218	206	164	190
PL_28_PaisVasco	10	216	174	189	212	201	185	218	206	164	182
PL_28_PaisVasco	10	216	216	189	214	201	185	218	206	164	190
PL_28_PaisVasco	10	216	174	189	212	201	185	218	206	164	202
PL_28_PaisVasco	10	216	174	189	212	201	185	218	206	164	182
PL_29_PaisBasco	10	216	212	189	212	201	185	218	208	164	190
PL_29_PaisBasco	10	216	212	189	212	201	185	218	208	164	190
PL_29_PaisBasco	10	216	212	189	212	201	185	218	208	164	190
PL_29_PaisBasco	10	216	212	189	212	201	185	218	208	164	190
PL_30_PaisBasco	10	216	170	189	214	0	185	218	206	164	190
PL_30_PaisBasco	10	216	170	189	214	0	185	218	206	164	190
PL_30_PaisBasco	10	216	170	189	214	0	185	218	206	164	190
PL_30_PaisBasco	10	216	170	189	214	0	185	218	206	164	190
PL_31_PaisVasco	10	214	0	189	208	201	175	218	206	172	190
PL_31_PaisVasco	10	216	0	189	208	201	185	218	206	172	190
PL_31_PaisVasco	10	214	0	189	208	201	175	218	206	172	190
PL_31_PaisVasco	10	214	0	189	208	201	175	218	206	172	190
PL_1_Roscoff	11	216	132	189	208	201	185	224	206	0	190
PL_1_Roscoff	11	216	170	189	208	201	185	224	208	0	190
PL_1_Roscoff	11	216	132	189	208	201	185	224	206	0	190
PL_1_Roscoff	11	216	132	189	208	201	185	224	206	0	190
PL_2_Roscoff	11	216	172	189	208	201	185	218	206	164	190
PL_2_Roscoff	11	216	196	189	212	201	185	218	206	164	190
PL_2_Roscoff	11	216	172	189	208	201	185	218	206	164	190
PL_2_Roscoff	11	216	172	189	208	201	185	218	206	164	190
PL_3_Roscoff	11	216	172	189	210	201	185	218	206	164	190
PL_3_Roscoff	11	216	172	189	210	201	185	218	208	164	190
PL_3_Roscoff	11	216	172	189	210	201	185	218	210	164	190
PL_3_Roscoff	11	216	172	189	210	201	185	218	206	164	190
PL_5_Roscoff	11	216	172	189	210	0	185	224	208	164	190
PL_5_Roscoff	11	216	172	189	210	0	185	224	210	164	190
PL_5_Roscoff	11	216	172	189	210	0	185	224	208	164	190
PL_5_Roscoff	11	216	172	189	210	0	185	224	208	164	190
PL_6_Roscoff	11	216	170	189	210	201	185	218	208	164	186
PL_6_Roscoff	11	216	196	189	210	201	185	218	216	164	190
PL_6_Roscoff	11	216	170	189	210	201	185	218	208	164	186
PL_6_Roscoff	11	216	170	189	210	201	185	218	208	164	186
PL_7_Roscoff	11	216	0	189	210	201	185	218	206	164	190
PL_7_Roscoff	11	216	0	189	210	201	185	218	208	164	190
PL_7_Roscoff	11	216	0	189	210	201	185	218	216	164	190
PL_7_Roscoff	11	216	0	189	210	201	185	218	206	164	190
PL_8_Roscoff	11	216	172	189	212	201	185	244	206	164	190
PL_8_Roscoff	11	216	198	189	212	203	185	244	208	164	190
PL_8_Roscoff	11	216	210	189	212	201	185	244	206	164	190
PL_8_Roscoff	11	216	172	189	212	201	185	244	206	164	190
PL_10_Roscoff	11	216	172	189	210	201	185	218	208	0	190
PL_10_Roscoff	11	216	172	189	210	201	193	218	216	0	190
PL_10_Roscoff	11	216	172	189	210	201	185	218	208	0	190
PL_10_Roscoff	11	216	172	189	210	201	185	218	208	0	190
PL_13_Roscoff	11	216	0	189	210	201	185	218	206	164	190
PL_13_Roscoff	11	216	0	189	210	201	185	218	206	164	190
PL_13_Roscoff	11	216	0	189	210	201	185	218	206	164	190
PL_13_Roscoff	11	216	0	189	210	201	185	218	206	164	190
PL_15_Roscoff	11	216	0	189	208	201	185	224	206	164	0
PL_15_Roscoff	11	216	0	189	208	201	185	224	206	164	0
PL_15_Roscoff	11	216	0	189	208	201	185	224	206	164	0
PL_15_Roscoff	11	216	0	189	208	201	185	224	206	164	0
PL_16_Roscoff	11	216	172	189	188	201	185	218	206	164	190
PL_16_Roscoff	11	216	172	189	188	201	185	218	206	164	202
PL_16_Roscoff	11	216	172	189	188	201	185	218	206	164	190
PL_16_Roscoff	11	216	172	189	188	201	185	218	206	164	190
PL_18_Roscoff	11	216	170	189	208	201	185	218	206	0	190
PL_18_Roscoff	11	216	170	189	208	201	185	218	206	0	190
PL_18_Roscoff	11	216	170	189	208	201	185	218	206	0	190
PL_18_Roscoff	11	216	170	189	208	201	185	218	206	0	190
PL_19_Roscoff	11	216	170	189	212	201	185	218	206	164	190
PL_19_Roscoff	11	216	192	189	212	203	185	218	206	164	190
PL_19_Roscoff	11	216	254	189	212	201	185	218	206	164	190
PL_19_Roscoff	11	216	170	189	212	201	185	218	206	164	190
PL_20_Roscoff	11	216	168	189	214	201	185	218	206	164	190
PL_20_Roscoff	11	216	168	189	214	201	185	218	206	164	202
PL_20_Roscoff	11	216	168	189	214	201	185	218	206	164	190
PL_20_Roscoff	11	216	168	189	214	201	185	218	206	164	190
PL_21_Roscoff	11	216	172	189	212	0	185	218	206	164	190
PL_21_Roscoff	11	216	196	189	212	0	185	218	212	164	202
PL_21_Roscoff	11	216	172	189	212	0	185	218	206	164	190
PL_21_Roscoff	11	216	172	189	212	0	185	218	206	164	190
PL_22_Roscoff	11	0	170	189	212	201	175	218	206	164	190
PL_22_Roscoff	11	0	196	189	212	201	185	218	206	164	190
PL_22_Roscoff	11	0	170	189	212	201	175	218	206	164	190
PL_22_Roscoff	11	0	170	189	212	201	175	218	206	164	190
PL_23_Roscoff	11	216	172	189	208	201	185	224	190	164	190
PL_23_Roscoff	11	216	172	189	208	201	185	224	208	164	190
PL_23_Roscoff	11	216	172	189	208	201	185	224	212	164	190
PL_23_Roscoff	11	216	172	189	208	201	185	224	190	164	190
PL_24_Roscoff	11	216	0	189	210	201	185	218	206	164	190
PL_24_Roscoff	11	216	0	189	210	201	185	224	208	164	190
PL_24_Roscoff	11	216	0	189	210	201	185	218	210	164	190
PL_24_Roscoff	11	216	0	189	210	201	185	218	206	164	190
PL_1_SALTHILL	12	216	132	189	210	201	185	218	208	164	190
PL_1_SALTHILL	12	216	160	189	210	201	185	218	208	164	202
PL_1_SALTHILL	12	216	170	189	210	201	185	218	208	164	190
PL_1_SALTHILL	12	216	196	189	210	201	185	218	208	164	190
PL_2_SALTHILL	12	216	132	189	208	203	185	218	206	162	190
PL_2_SALTHILL	12	216	170	189	208	203	185	218	206	162	202
PL_2_SALTHILL	12	216	132	189	208	203	185	218	206	162	190
PL_2_SALTHILL	12	216	132	189	208	203	185	218	206	162	190
PL_3_SALTHILL	12	216	182	189	210	201	185	218	208	164	190
PL_3_SALTHILL	12	216	196	189	210	201	185	218	210	164	202
PL_3_SALTHILL	12	216	182	189	210	201	185	218	208	164	190
PL_3_SALTHILL	12	216	182	189	210	201	185	218	208	164	190
PL_4_SALTHILL	12	216	170	189	212	201	185	218	206	162	190
PL_4_SALTHILL	12	216	170	189	214	203	185	218	208	162	202
PL_4_SALTHILL	12	216	170	189	212	201	185	218	206	162	190
PL_4_SALTHILL	12	216	170	189	212	201	185	218	206	162	190
PL_5_SALTHILL	12	210	132	189	212	201	185	218	206	164	190
PL_5_SALTHILL	12	216	172	189	214	201	185	218	206	164	202
PL_5_SALTHILL	12	210	196	189	212	201	185	218	206	164	190
PL_5_SALTHILL	12	210	218	189	212	201	185	218	206	164	190
PL_6_SALTHILL	12	216	170	189	212	201	185	218	198	164	190
PL_6_SALTHILL	12	216	170	189	214	201	185	218	206	164	202
PL_6_SALTHILL	12	216	170	189	212	201	185	218	198	164	190
PL_6_SALTHILL	12	216	170	189	212	201	185	218	198	164	190
PL_7_SALTHILL	12	216	132	189	212	201	185	218	206	164	190
PL_7_SALTHILL	12	216	160	189	214	203	185	218	210	164	202
PL_7_SALTHILL	12	216	170	189	212	201	185	218	206	164	190
PL_7_SALTHILL	12	216	218	189	212	201	185	218	206	164	190
PL_8_SALTHILL	12	216	170	189	210	201	185	218	198	164	190
PL_8_SALTHILL	12	216	172	189	210	201	185	218	206	164	202
PL_8_SALTHILL	12	216	170	189	210	201	185	218	198	164	190
PL_8_SALTHILL	12	216	170	189	210	201	185	218	198	164	190
PL_9_SALTHILL	12	216	0	187	212	201	185	218	230	164	190
PL_9_SALTHILL	12	216	0	187	212	203	185	218	230	164	190
PL_9_SALTHILL	12	216	0	187	212	201	185	218	230	164	190
PL_9_SALTHILL	12	216	0	187	212	201	185	218	230	164	190
PL_1_LANGESUND	13	216	132	189	210	0	185	218	208	164	190
PL_1_LANGESUND	13	216	160	189	210	0	185	218	216	164	202
PL_1_LANGESUND	13	216	170	189	210	0	185	218	208	164	190
PL_1_LANGESUND	13	216	132	189	210	0	185	218	208	164	190
PL_2_LANGESUND	13	216	170	189	208	201	185	218	206	164	0
PL_2_LANGESUND	13	216	170	189	208	201	185	218	206	164	0
PL_2_LANGESUND	13	216	170	189	208	201	185	218	206	164	0
PL_2_LANGESUND	13	216	170	189	208	201	185	218	206	164	0
PL_3_LANGESUND	13	216	170	189	210	201	185	218	206	164	190
PL_3_LANGESUND	13	216	170	189	210	203	185	218	216	164	202
PL_3_LANGESUND	13	216	170	189	210	201	185	218	206	164	190
PL_3_LANGESUND	13	216	170	189	210	201	185	218	206	164	190
PL_4_LANGESUND	13	216	160	189	210	201	0	218	206	164	190
PL_4_LANGESUND	13	216	172	189	210	201	0	218	216	164	202
PL_4_LANGESUND	13	216	184	189	210	201	0	218	206	164	190
PL_4_LANGESUND	13	216	196	189	210	201	0	218	206	164	190
PL_5_Langesund	13	216	160	189	208	201	185	218	206	164	190
PL_5_Langesund	13	216	170	189	210	201	185	218	206	164	202
PL_5_Langesund	13	216	160	189	208	201	185	218	206	164	190
PL_5_Langesund	13	216	160	189	208	201	185	218	206	164	190
PL_6_LANGESUND	13	216	160	189	212	201	185	218	206	162	190
PL_6_LANGESUND	13	216	170	189	212	201	185	218	206	162	202
PL_6_LANGESUND	13	216	160	189	212	201	185	218	206	162	190
PL_6_LANGESUND	13	216	160	189	212	201	185	218	206	162	190
PL_7_LANGESUND	13	216	160	189	212	201	185	212	206	164	190
PL_7_LANGESUND	13	216	172	189	212	203	185	212	206	164	202
PL_7_LANGESUND	13	216	196	189	212	201	185	212	206	164	190
PL_7_LANGESUND	13	216	160	189	212	201	185	212	206	164	190
PL_8_LANGESUND	13	216	160	189	212	201	185	218	206	164	190
PL_8_LANGESUND	13	216	170	189	212	203	185	218	216	164	202
PL_8_LANGESUND	13	216	160	189	212	201	185	218	206	164	190
PL_8_LANGESUND	13	216	160	189	212	201	185	218	206	164	190
PL_9_LANGESUND	13	216	158	189	210	201	185	246	208	164	190
PL_9_LANGESUND	13	216	170	189	212	201	185	260	216	164	202
PL_9_LANGESUND	13	216	158	189	210	201	185	246	208	164	190
PL_9_LANGESUND	13	216	158	189	210	201	185	246	208	164	190
PL_10_LANGESUND	13	216	160	189	210	201	185	218	208	164	190
PL_10_LANGESUND	13	216	172	189	210	203	185	218	208	164	202
PL_10_LANGESUND	13	216	184	189	210	201	185	218	208	164	190
PL_10_LANGESUND	13	216	196	189	210	201	185	218	208	164	190
PL_11_LANGESUND	13	216	160	189	208	201	185	218	206	164	190
PL_11_LANGESUND	13	216	170	189	208	201	185	224	206	164	202
PL_11_LANGESUND	13	216	160	189	208	201	185	218	206	164	190
PL_11_LANGESUND	13	216	160	189	208	201	185	218	206	164	190
PL_12_LANGESUND	13	216	0	189	208	201	185	218	206	164	190
PL_12_LANGESUND	13	216	0	189	208	201	185	218	206	164	202
PL_12_LANGESUND	13	216	0	189	208	201	185	218	206	164	190
PL_12_LANGESUND	13	216	0	189	208	201	185	218	206	164	190
PL_13_LANGESUND	13	216	160	189	208	201	185	218	206	164	190
PL_13_LANGESUND	13	216	170	189	212	201	185	218	206	164	202
PL_13_LANGESUND	13	216	160	189	208	201	185	218	206	164	190
PL_13_LANGESUND	13	216	160	189	208	201	185	218	206	164	190
PL_14_LANGESUND	13	216	160	189	208	201	185	218	206	164	190
PL_14_LANGESUND	13	216	170	189	212	201	185	218	208	164	202
PL_14_LANGESUND	13	216	160	189	208	201	185	218	216	164	190
PL_14_LANGESUND	13	216	160	189	208	201	185	218	206	164	190
PL_15_LANGESUND	13	216	170	189	208	201	185	218	206	164	190
PL_15_LANGESUND	13	216	170	189	208	201	185	218	206	164	202
PL_15_LANGESUND	13	216	170	189	208	201	185	218	206	164	190
PL_15_LANGESUND	13	216	170	189	208	201	185	218	206	164	190
PL_16_LANGESUND	13	216	170	189	208	201	185	218	206	164	190
PL_16_LANGESUND	13	216	170	189	208	201	185	218	206	164	190
PL_16_LANGESUND	13	216	170	189	208	201	185	218	206	164	190
PL_16_LANGESUND	13	216	170	189	208	201	185	218	206	164	190
PL_17_LANGESUND	13	216	160	189	210	201	185	218	206	164	190
PL_17_LANGESUND	13	216	170	189	210	201	185	218	206	164	190
PL_17_LANGESUND	13	216	160	189	210	201	185	218	206	164	190
PL_17_LANGESUND	13	216	160	189	210	201	185	218	206	164	190
PL_18_LANGESUND	13	216	160	189	208	201	185	218	206	164	190
PL_18_LANGESUND	13	216	170	189	208	203	185	218	206	164	190
PL_18_LANGESUND	13	216	160	189	208	201	185	218	206	164	190
PL_18_LANGESUND	13	216	160	189	208	201	185	218	206	164	190
PL_19_LANGESUND	13	0	170	189	210	201	185	218	206	164	190
PL_19_LANGESUND	13	0	170	189	210	201	185	218	206	164	190
PL_19_LANGESUND	13	0	170	189	210	201	185	218	206	164	190
PL_19_LANGESUND	13	0	170	189	210	201	185	218	206	164	190
PL_20_LANGESUND	13	216	160	189	0	201	185	218	206	164	190
PL_20_LANGESUND	13	216	170	189	0	203	185	218	206	164	190
PL_20_LANGESUND	13	216	160	189	0	201	185	218	206	164	190
PL_20_LANGESUND	13	216	160	189	0	201	185	218	206	164	190
PL_21_LANGESUND	13	216	160	189	210	201	185	218	206	164	190
PL_21_LANGESUND	13	216	170	189	210	203	185	218	206	164	190
PL_21_LANGESUND	13	216	160	189	210	201	185	218	206	164	190
PL_21_LANGESUND	13	216	160	189	210	201	185	218	206	164	190
PL_22_LANGESUND	13	216	160	189	0	201	185	218	206	164	190
PL_22_LANGESUND	13	216	170	189	0	203	185	218	206	164	190
PL_22_LANGESUND	13	216	160	189	0	201	185	218	206	164	190
PL_22_LANGESUND	13	216	160	189	0	201	185	218	206	164	190
PL_23_LANGESUND	13	216	160	189	208	201	185	218	206	164	190
PL_23_LANGESUND	13	216	170	189	208	203	185	218	206	164	190
PL_23_LANGESUND	13	216	160	189	208	201	185	218	206	164	190
PL_23_LANGESUND	13	216	160	189	208	201	185	218	206	164	190
PL_24_LANGESUND	13	216	170	189	210	201	185	218	206	164	190
PL_24_LANGESUND	13	216	170	189	210	203	185	218	206	164	190
PL_24_LANGESUND	13	216	170	189	210	201	185	218	206	164	190
PL_24_LANGESUND	13	216	170	189	210	201	185	218	206	164	190
PD_1_Oeiras	14	218	186	187	210	0	185	224	206	172	190
PD_1_Oeiras	14	218	186	189	210	0	185	224	210	172	202
PD_1_Oeiras	14	218	186	187	210	0	185	224	206	172	206
PD_1_Oeiras	14	218	186	187	210	0	185	224	206	172	190
PD_2_Oeiras	14	212	186	185	210	201	185	224	206	172	186
PD_2_Oeiras	14	216	186	189	210	201	185	224	210	176	190
PD_2_Oeiras	14	212	186	185	210	201	185	224	206	172	186
PD_2_Oeiras	14	212	186	185	210	201	185	224	206	172	186
PD_3_Oeiras	14	216	184	187	210	201	185	224	206	174	186
PD_3_Oeiras	14	216	184	189	210	201	185	224	210	174	190
PD_3_Oeiras	14	216	184	187	210	201	185	224	206	174	202
PD_3_Oeiras	14	216	184	187	210	201	185	224	206	174	206
PD_5_Oeiras	14	216	184	187	210	201	185	224	206	172	190
PD_5_Oeiras	14	216	196	189	210	201	185	224	210	172	202
PD_5_Oeiras	14	216	184	187	210	201	185	224	206	172	190
PD_5_Oeiras	14	216	184	187	210	201	185	224	206	172	190
PD_7_Oeiras	14	216	184	187	210	201	185	224	206	172	190
PD_7_Oeiras	14	216	184	189	210	201	185	224	206	172	202
PD_7_Oeiras	14	216	184	187	210	201	185	224	206	172	190
PD_7_Oeiras	14	216	184	187	210	201	185	224	206	172	190
PD_8_Oeiras	14	216	158	187	210	201	185	226	206	172	190
PD_8_Oeiras	14	216	184	189	210	201	185	226	210	172	206
PD_8_Oeiras	14	216	158	187	210	201	185	226	206	172	190
PD_8_Oeiras	14	216	158	187	210	201	185	226	206	172	190
PD_10_Oeiras	14	216	184	187	210	201	185	226	206	172	186
PD_10_Oeiras	14	216	184	189	210	201	185	226	210	172	190
PD_10_Oeiras	14	216	184	187	210	201	185	226	206	172	210
PD_10_Oeiras	14	216	184	187	210	201	185	226	206	172	186
PD_11_Oeiras	14	216	0	185	210	201	185	224	206	174	190
PD_11_Oeiras	14	216	0	187	210	201	185	224	206	174	202
PD_11_Oeiras	14	216	0	189	210	201	185	224	206	174	206
PD_11_Oeiras	14	216	0	185	210	201	185	224	206	174	210
PD_12_Oeiras	14	216	184	187	210	201	185	224	206	172	190
PD_12_Oeiras	14	216	184	189	210	201	185	224	210	172	206
PD_12_Oeiras	14	216	184	187	210	201	185	224	206	172	190
PD_12_Oeiras	14	216	184	187	210	201	185	224	206	172	190
PD_13_Oeiras	14	216	0	187	210	201	185	224	206	172	190
PD_13_Oeiras	14	216	0	189	210	201	185	224	210	172	202
PD_13_Oeiras	14	216	0	187	210	201	185	224	206	172	206
PD_13_Oeiras	14	216	0	187	210	201	185	224	206	172	190
PD_14_Oeiras	14	216	184	185	210	201	185	224	206	172	190
PD_14_Oeiras	14	216	184	187	210	201	185	224	210	172	202
PD_14_Oeiras	14	216	184	189	210	201	185	224	206	172	206
PD_14_Oeiras	14	216	184	185	210	201	185	224	206	172	190
PD_15_Oeiras	14	216	0	187	210	201	185	224	206	172	190
PD_15_Oeiras	14	216	0	189	210	201	185	224	210	172	206
PD_15_Oeiras	14	216	0	187	210	201	185	224	206	172	190
PD_15_Oeiras	14	216	0	187	210	201	185	224	206	172	190
PD_16_Oeiras	14	216	184	187	210	201	185	224	206	172	190
PD_16_Oeiras	14	216	184	189	210	201	185	224	210	172	202
PD_16_Oeiras	14	216	184	187	210	201	185	224	206	172	206
PD_16_Oeiras	14	216	184	187	210	201	185	224	206	172	190
PD_17_Oeiras	14	216	170	187	210	201	185	224	206	172	190
PD_17_Oeiras	14	216	170	189	210	201	185	224	210	172	206
PD_17_Oeiras	14	216	170	187	210	201	185	224	206	172	210
PD_17_Oeiras	14	216	170	187	210	201	185	224	206	172	190
PD_18_Oeiras	14	216	184	185	210	201	185	224	206	172	186
PD_18_Oeiras	14	216	184	187	210	201	185	224	210	172	190
PD_18_Oeiras	14	216	184	189	210	201	185	224	206	172	186
PD_18_Oeiras	14	216	184	185	210	201	185	224	206	172	186
PD_19_Oeiras	14	216	184	185	210	201	185	224	206	172	190
PD_19_Oeiras	14	216	184	187	210	201	185	224	210	172	202
PD_19_Oeiras	14	216	184	189	210	201	185	224	206	172	206
PD_19_Oeiras	14	216	184	185	210	201	185	224	206	172	190
PD_20_Oeiras	14	216	0	187	210	201	185	224	206	172	190
PD_20_Oeiras	14	216	0	189	210	201	185	248	210	172	202
PD_20_Oeiras	14	216	0	187	210	201	185	224	206	172	206
PD_20_Oeiras	14	216	0	187	210	201	185	224	206	172	210
PD_21_Oeiras	14	212	0	187	210	201	185	196	206	172	186
PD_21_Oeiras	14	216	0	189	210	201	185	224	210	172	190
PD_21_Oeiras	14	212	0	187	210	201	185	196	206	172	202
PD_21_Oeiras	14	212	0	187	210	201	185	196	206	172	206
PD_22_Oeiras	14	216	0	185	210	201	185	224	206	172	186
PD_22_Oeiras	14	216	0	187	210	201	185	224	210	172	190
PD_22_Oeiras	14	216	0	189	210	201	185	224	206	172	206
PD_22_Oeiras	14	216	0	185	210	201	185	224	206	172	186
PD_23_Oeiras	14	216	0	187	210	201	185	224	206	172	186
PD_23_Oeiras	14	216	0	189	210	201	185	224	210	172	190
PD_23_Oeiras	14	216	0	187	210	201	185	224	206	172	202
PD_23_Oeiras	14	216	0	187	210	201	185	224	206	172	206
PD_24_Oeiras	14	216	186	187	210	201	185	224	206	172	186
PD_24_Oeiras	14	216	186	189	210	201	185	224	210	172	190
PD_24_Oeiras	14	216	186	187	210	201	185	224	206	172	186
PD_24_Oeiras	14	216	186	187	210	201	185	224	206	172	186
PD_26_Oeiras	14	216	0	185	210	201	185	224	206	172	190
PD_26_Oeiras	14	216	0	187	210	201	185	248	210	172	202
PD_26_Oeiras	14	216	0	189	210	201	185	224	206	172	206
PD_26_Oeiras	14	216	0	185	210	201	185	224	206	172	190
PD_27_Oeiras	14	216	184	189	210	201	185	224	206	174	190
PD_27_Oeiras	14	216	184	189	210	201	185	224	210	174	206
PD_27_Oeiras	14	216	184	189	210	201	185	224	206	174	210
PD_27_Oeiras	14	216	184	189	210	201	185	224	206	174	190
PD_29_Oeiras	14	216	184	185	210	201	185	224	206	172	190
PD_29_Oeiras	14	216	184	187	210	201	185	248	210	172	202
PD_29_Oeiras	14	216	184	189	210	201	185	224	206	172	190
PD_29_Oeiras	14	216	184	185	210	201	185	224	206	172	190
PD_46_Oeiras	14	216	184	187	208	201	185	224	206	172	0
PD_46_Oeiras	14	216	184	189	208	201	185	224	210	172	0
PD_46_Oeiras	14	216	184	187	208	201	185	224	206	172	0
PD_46_Oeiras	14	216	184	187	208	201	185	224	206	172	0
PD_72_Oeiras	14	216	160	185	210	201	185	224	206	166	0
PD_72_Oeiras	14	216	184	187	210	201	185	224	210	174	0
PD_72_Oeiras	14	216	160	189	210	201	185	224	206	166	0
PD_72_Oeiras	14	216	160	185	210	201	185	224	206	166	0
PD_1TV-S_BUARHE	15	216	184	183	210	157	185	224	206	172	186
PD_1TV-S_BUARHE	15	216	184	185	210	157	185	224	210	172	190
PD_1TV-S_BUARHE	15	216	184	187	210	157	185	224	206	172	202
PD_1TV-S_BUARHE	15	216	184	189	210	157	185	224	206	172	206
PD_2TV-S_BUARHE	15	216	136	187	210	201	185	224	206	172	190
PD_2TV-S_BUARHE	15	216	160	189	210	201	185	248	210	172	206
PD_2TV-S_BUARHE	15	216	184	187	210	201	185	224	206	172	190
PD_2TV-S_BUARHE	15	216	136	187	210	201	185	224	206	172	190
PD_2TV_BUARHERB	15	216	134	187	210	201	185	224	206	172	190
PD_2TV_BUARHERB	15	216	184	189	210	201	185	248	210	172	206
PD_2TV_BUARHERB	15	216	134	187	210	201	185	224	206	172	190
PD_2TV_BUARHERB	15	216	134	187	210	201	185	224	206	172	190
PD_6TV_BUARHERB	15	212	134	185	210	201	185	0	206	174	190
PD_6TV_BUARHERB	15	216	184	187	210	201	185	0	210	174	190
PD_6TV_BUARHERB	15	212	134	189	210	201	185	0	206	174	190
PD_6TV_BUARHERB	15	212	134	185	210	201	185	0	206	174	190
PD_8TV_BUARHERB	15	216	134	187	210	151	185	0	206	172	186
PD_8TV_BUARHERB	15	216	134	189	210	151	185	0	210	172	190
PD_8TV_BUARHERB	15	216	134	187	210	151	185	0	206	172	202
PD_8TV_BUARHERB	15	216	134	187	210	151	185	0	206	172	206
PD_10S_BUARHERB	15	216	134	185	210	201	185	224	206	168	190
PD_10S_BUARHERB	15	216	184	187	210	201	185	248	210	172	202
PD_10S_BUARHERB	15	216	134	189	210	201	185	224	206	168	210
PD_10S_BUARHERB	15	216	134	185	210	201	185	224	206	168	190
PD_10TV_BUARHE	15	216	134	185	210	201	185	224	184	172	190
PD_10TV_BUARHE	15	216	184	187	210	201	185	248	206	172	202
PD_10TV_BUARHE	15	216	134	189	210	201	185	224	210	172	210
PD_10TV_BUARHE	15	216	134	185	210	201	185	224	184	172	190
PD_11_BUARHERB	15	216	134	185	210	201	185	224	184	172	182
PD_11_BUARHERB	15	216	134	187	210	201	185	224	206	172	186
PD_11_BUARHERB	15	216	134	189	210	201	185	224	210	172	190
PD_11_BUARHERB	15	216	134	185	210	201	185	224	184	172	206
PD_12FC_BUARHE	15	216	134	185	210	201	185	224	206	170	190
PD_12FC_BUARHE	15	216	184	187	210	201	185	224	210	172	202
PD_12FC_BUARHE	15	216	134	189	210	201	185	224	206	170	206
PD_12FC_BUARHE	15	216	134	185	210	201	185	224	206	170	210
PD_12TV_BUARHE	15	216	0	187	210	201	185	224	206	172	190
PD_12TV_BUARHE	15	216	0	189	210	201	185	224	210	172	206
PD_12TV_BUARHE	15	216	0	187	210	201	185	224	206	172	190
PD_12TV_BUARHE	15	216	0	187	210	201	185	224	206	172	190
PD_13S_BUARHERB	15	216	136	187	210	201	185	0	206	172	190
PD_13S_BUARHERB	15	216	136	189	210	201	185	0	210	172	202
PD_13S_BUARHERB	15	216	136	187	210	201	185	0	206	172	210
PD_13S_BUARHERB	15	216	136	187	210	201	185	0	206	172	190
PD_13TV_BUARHE	15	216	136	187	210	201	185	0	206	172	190
PD_13TV_BUARHE	15	216	136	189	210	201	185	0	210	172	190
PD_13TV_BUARHE	15	216	136	187	210	201	185	0	206	172	190
PD_13TV_BUARHE	15	216	136	187	210	201	185	0	206	172	190
PD_14FC_BUARHE	15	246	134	185	210	201	189	224	184	172	190
PD_14FC_BUARHE	15	246	184	187	210	201	189	224	206	172	206
PD_14FC_BUARHE	15	246	134	189	210	201	189	224	210	172	190
PD_14FC_BUARHE	15	246	134	185	210	201	189	224	184	172	190
PD_15S_BUARHERB	15	216	134	187	210	201	185	224	204	174	190
PD_15S_BUARHERB	15	216	184	189	210	201	185	224	210	174	202
PD_15S_BUARHERB	15	216	134	187	210	201	185	224	204	174	210
PD_15S_BUARHERB	15	216	134	187	210	201	185	224	204	174	190
PD_15TV_BUARHE	15	216	134	187	210	201	185	224	184	174	190
PD_15TV_BUARHE	15	216	184	189	210	201	185	224	206	174	202
PD_15TV_BUARHE	15	216	134	187	210	201	185	224	210	174	210
PD_15TV_BUARHE	15	216	134	187	210	201	185	224	184	174	190
PD_16S_BUARHE	15	216	134	187	210	201	185	226	206	172	186
PD_16S_BUARHE	15	216	184	189	210	201	185	226	210	172	190
PD_16S_BUARHE	15	216	134	187	210	201	185	226	206	172	202
PD_16S_BUARHE	15	216	134	187	210	201	185	226	206	172	206
PD_16TV_BUARHE	15	216	134	187	210	201	185	226	184	172	186
PD_16TV_BUARHE	15	216	184	189	210	201	185	226	206	172	190
PD_16TV_BUARHE	15	216	134	187	210	201	185	226	210	172	202
PD_16TV_BUARHE	15	216	134	187	210	201	185	226	184	172	206
PD_17S_BUARHERB	15	216	134	185	210	201	185	224	184	172	186
PD_17S_BUARHERB	15	216	184	187	210	201	185	224	206	172	190
PD_17S_BUARHERB	15	216	134	189	210	201	185	224	210	172	202
PD_17S_BUARHERB	15	216	134	185	210	201	185	224	184	172	210
PD_17TV_BUARHE	15	216	134	185	210	201	185	224	184	172	186
PD_17TV_BUARHE	15	216	184	187	210	201	185	224	206	172	190
PD_17TV_BUARHE	15	216	134	189	210	201	185	224	210	172	210
PD_17TV_BUARHE	15	216	134	185	210	201	185	224	184	172	186
PD_18FC_BUARHE	15	216	134	185	210	199	185	224	206	172	186
PD_18FC_BUARHE	15	216	186	187	210	201	185	224	210	172	190
PD_18FC_BUARHE	15	216	134	189	210	199	185	224	206	172	202
PD_18FC_BUARHE	15	216	134	191	210	199	185	224	206	172	206
PD_18TV_BUARHE	15	248	134	187	210	199	191	224	184	172	186
PD_18TV_BUARHE	15	248	186	189	210	199	191	224	206	172	190
PD_18TV_BUARHE	15	248	134	191	210	199	191	224	210	172	202
PD_18TV_BUARHE	15	248	134	187	210	199	191	224	184	172	210
PD_19TV-S_BUARH	15	216	186	185	210	201	185	224	184	172	186
PD_19TV-S_BUARH	15	216	186	187	210	201	185	224	206	172	190
PD_19TV-S_BUARH	15	216	186	189	210	201	185	224	210	172	202
PD_19TV-S_BUARH	15	216	186	185	210	201	185	224	184	172	210
PD_19TV_BUARHE	15	216	186	185	210	201	185	224	184	172	186
PD_19TV_BUARHE	15	216	186	187	210	201	185	224	206	172	190
PD_19TV_BUARHE	15	216	186	189	210	201	185	224	210	172	202
PD_19TV_BUARHE	15	216	186	185	210	201	185	224	184	172	210
PD_20TV-FC_BUAR	15	216	134	187	210	201	185	224	206	172	190
PD_20TV-FC_BUAR	15	216	192	189	210	201	185	224	210	172	190
PD_20TV-FC_BUAR	15	216	134	187	210	201	185	224	206	172	190
PD_20TV-FC_BUAR	15	216	134	187	210	201	185	224	206	172	190
PD_20TV-S_BUARH	15	216	192	187	210	201	185	224	206	172	190
PD_20TV-S_BUARH	15	216	192	189	210	201	185	224	210	172	202
PD_20TV-S_BUARH	15	216	192	187	210	201	185	224	206	172	206
PD_20TV-S_BUARH	15	216	192	187	210	201	185	224	206	172	190
PD_20TV_BUARHE	15	216	192	187	210	151	185	224	206	172	190
PD_20TV_BUARHE	15	216	192	189	210	151	185	224	210	172	202
PD_20TV_BUARHE	15	216	192	187	210	151	185	224	206	172	206
PD_20TV_BUARHE	15	216	192	187	210	151	185	224	206	172	190
PD_22FC_BUARHE	15	216	134	185	210	201	185	224	206	172	190
PD_22FC_BUARHE	15	216	186	187	210	201	185	224	210	172	206
PD_22FC_BUARHE	15	216	134	189	210	201	185	224	206	172	190
PD_22FC_BUARHE	15	216	134	185	210	201	185	224	206	172	190
PD_23_BUARHERB	15	216	184	187	186	201	185	224	184	172	170
PD_23_BUARHERB	15	216	184	189	190	201	185	224	206	172	190
PD_23_BUARHERB	15	216	184	187	214	201	185	224	210	172	202
PD_23_BUARHERB	15	216	184	187	220	201	185	224	184	172	210
PD_24TV-S_BUAR	15	216	134	187	210	201	185	224	206	172	190
PD_24TV-S_BUAR	15	216	170	189	210	201	185	224	210	172	202
PD_24TV-S_BUAR	15	216	134	187	210	201	185	224	206	172	190
PD_24TV-S_BUAR	15	216	134	187	210	201	185	224	206	172	190
PD_24TV_BUARHE	15	216	134	187	210	201	185	224	184	172	190
PD_24TV_BUARHE	15	216	170	189	210	201	185	224	206	172	190
PD_24TV_BUARHE	15	216	134	187	210	201	185	224	210	172	190
PD_24TV_BUARHE	15	216	134	187	210	201	185	224	184	172	190
PD_25TV-S_BUAR	15	216	186	187	210	201	185	224	206	172	186
PD_25TV-S_BUAR	15	216	186	189	210	201	185	224	210	172	190
PD_25TV-S_BUAR	15	216	186	187	210	201	185	224	206	172	202
PD_25TV-S_BUAR	15	216	186	187	210	201	185	224	206	172	206
PD_25TV_BUARHE	15	216	186	187	210	201	183	224	184	172	186
PD_25TV_BUARHE	15	216	186	189	210	201	185	224	206	172	186
PD_25TV_BUARHE	15	216	186	187	210	201	183	224	210	172	186
PD_25TV_BUARHE	15	216	186	187	210	201	183	224	184	172	186
PD_26_BUARHERB	15	216	184	187	150	199	185	224	184	172	190
PD_26_BUARHERB	15	216	184	189	210	201	185	224	206	172	202
PD_26_BUARHERB	15	216	184	187	150	199	185	224	184	172	210
PD_26_BUARHERB	15	216	184	187	150	199	185	224	184	172	190
PD_27_BUARHERB	15	216	134	185	210	201	185	224	184	172	190
PD_27_BUARHERB	15	216	186	189	210	201	185	224	206	172	210
PD_27_BUARHERB	15	216	134	185	210	201	185	224	210	172	190
PD_27_BUARHERB	15	216	134	185	210	201	185	224	184	172	190
PD_29FC_BUARHE	15	216	134	187	210	201	183	224	184	172	186
PD_29FC_BUARHE	15	216	184	189	210	201	183	264	206	174	202
PD_29FC_BUARHE	15	216	134	187	210	201	183	224	210	172	206
PD_29FC_BUARHE	15	216	134	187	210	201	183	224	184	172	210
PD_29TV_BUARHE	15	216	184	187	210	201	185	224	184	174	186
PD_29TV_BUARHE	15	216	184	189	210	201	185	264	206	174	190
PD_29TV_BUARHE	15	216	184	187	210	201	185	224	210	174	202
PD_29TV_BUARHE	15	216	184	187	210	201	185	224	184	174	206
PD_30-2S_BUARH	15	216	184	183	210	179	185	224	152	172	190
PD_30-2S_BUARH	15	216	184	187	210	179	185	224	206	172	202
PD_30-2S_BUARH	15	216	184	189	210	179	185	224	210	172	206
PD_30-2S_BUARH	15	216	184	183	210	179	185	224	152	172	190
PD_30TV_BUARHE	15	214	184	183	210	201	185	224	152	172	190
PD_30TV_BUARHE	15	216	184	187	210	201	185	224	206	172	202
PD_30TV_BUARHE	15	214	184	189	210	201	185	224	210	172	206
PD_30TV_BUARHE	15	214	184	183	210	201	185	224	152	172	190
PD_3_PraiaGelfa	16	216	178	185	210	201	185	224	206	172	0
PD_3_PraiaGelfa	16	216	178	189	210	201	185	224	210	172	0
PD_3_PraiaGelfa	16	216	178	185	210	201	185	224	206	172	0
PD_3_PraiaGelfa	16	216	178	185	210	201	185	224	206	172	0
PD_5_PraiaGelfa	16	216	184	189	210	201	185	224	206	172	186
PD_5_PraiaGelfa	16	216	188	189	210	201	185	224	210	172	202
PD_5_PraiaGelfa	16	216	184	189	210	201	185	224	206	172	206
PD_5_PraiaGelfa	16	216	184	189	210	201	185	224	206	172	186
PD_6_PraiaGelfa	16	216	186	177	210	201	185	224	206	172	190
PD_6_PraiaGelfa	16	216	186	185	210	201	185	224	210	172	202
PD_6_PraiaGelfa	16	216	186	189	210	201	185	224	206	172	210
PD_6_PraiaGelfa	16	216	186	177	210	201	185	224	206	172	190
PD_7_PraiaGelfa	16	204	134	189	210	201	185	0	206	172	186
PD_7_PraiaGelfa	16	216	178	189	210	201	185	0	210	172	190
PD_7_PraiaGelfa	16	204	186	189	210	201	185	0	206	172	202
PD_7_PraiaGelfa	16	204	134	189	210	201	185	0	206	172	210
i-PD_9_PraiaGelfa	16	206	184	189	210	201	185	224	206	172	186
i-PD_9_PraiaGelfa	16	216	184	189	210	201	185	224	210	172	190
i-PD_9_PraiaGelfa	16	206	184	189	210	201	185	224	206	172	186
i-PD_9_PraiaGelfa	16	206	184	189	210	201	185	224	206	172	186
PD_12_PraiaGelfa	16	204	186	185	0	201	185	224	206	172	186
PD_12_PraiaGelfa	16	216	186	189	0	201	185	224	210	172	190
PD_12_PraiaGelfa	16	204	186	185	0	201	185	224	206	172	202
PD_12_PraiaGelfa	16	204	186	185	0	201	185	224	206	172	210
PD_13_PraiaGelfa	16	204	134	185	210	201	185	224	206	172	186
PD_13_PraiaGelfa	16	216	184	189	210	201	185	224	210	172	190
PD_13_PraiaGelfa	16	204	134	185	210	201	185	224	206	172	202
PD_13_PraiaGelfa	16	204	134	185	210	201	185	224	206	172	210
PD_14_PraiaGelfa	16	214	134	185	210	201	185	224	206	172	190
PD_14_PraiaGelfa	16	216	184	189	210	201	185	224	210	172	190
PD_14_PraiaGelfa	16	214	134	185	210	201	185	224	206	172	190
PD_14_PraiaGelfa	16	214	134	185	210	201	185	224	206	172	190
PD_15_PraiaGelfa	16	214	134	185	210	201	185	224	206	172	190
PD_15_PraiaGelfa	16	216	184	189	210	201	185	224	210	172	202
PD_15_PraiaGelfa	16	214	134	185	210	201	185	224	206	172	206
PD_15_PraiaGelfa	16	214	134	185	210	201	185	224	206	172	190
PD_16_PraiaGelfa	16	216	178	189	210	201	185	224	206	172	190
PD_16_PraiaGelfa	16	216	178	189	210	201	185	224	210	172	202
PD_16_PraiaGelfa	16	216	178	189	210	201	185	224	206	172	190
PD_16_PraiaGelfa	16	216	178	189	210	201	185	224	206	172	190
PD_17_PraiaGelfa	16	216	178	189	210	201	185	226	206	174	186
PD_17_PraiaGelfa	16	216	178	189	210	201	185	226	210	174	190
PD_17_PraiaGelfa	16	216	178	189	210	201	185	226	206	174	202
PD_17_PraiaGelfa	16	216	178	189	210	201	185	226	206	174	206
PD_18_PraiaGelfa	16	214	132	189	210	201	185	116	206	172	190
PD_18_PraiaGelfa	16	216	134	189	210	201	185	224	210	172	190
PD_18_PraiaGelfa	16	214	184	189	210	201	185	116	206	172	190
PD_18_PraiaGelfa	16	214	132	189	210	201	185	116	206	172	190
PD_19_PraiaGelfa	16	216	158	187	210	201	155	224	206	118	186
PD_19_PraiaGelfa	16	216	184	189	210	201	185	224	210	172	190
PD_19_PraiaGelfa	16	216	158	187	210	201	155	224	206	118	202
PD_19_PraiaGelfa	16	216	158	187	210	201	155	224	206	118	186
PD_20_PraiaGelfa	16	218	0	185	210	201	185	224	206	172	190
PD_20_PraiaGelfa	16	218	0	187	210	201	185	224	210	172	202
PD_20_PraiaGelfa	16	218	0	189	210	201	185	224	206	172	210
PD_20_PraiaGelfa	16	218	0	185	210	201	185	224	206	172	190
PD_21_PraiaGelfa	16	216	190	187	210	201	185	224	206	172	186
PD_21_PraiaGelfa	16	216	190	189	210	201	185	224	210	172	190
PD_21_PraiaGelfa	16	216	190	187	210	201	185	224	206	172	186
PD_21_PraiaGelfa	16	216	190	187	210	201	185	224	206	172	186
PD_22_PraiaGelfa	16	216	178	185	208	201	185	0	206	172	186
PD_22_PraiaGelfa	16	216	178	187	208	201	185	0	210	172	190
PD_22_PraiaGelfa	16	216	178	189	208	201	185	0	206	172	206
PD_22_PraiaGelfa	16	216	178	185	208	201	185	0	206	172	186
PD_23_PraiaGelfa	16	216	186	187	210	201	185	224	206	172	190
PD_23_PraiaGelfa	16	216	186	189	210	201	185	224	210	172	206
PD_23_PraiaGelfa	16	216	186	187	210	201	185	224	206	172	190
PD_23_PraiaGelfa	16	216	186	187	210	201	185	224	206	172	190
PD_24_PraiaGelfa	16	216	184	185	210	201	185	224	206	172	190
PD_24_PraiaGelfa	16	216	184	187	210	201	185	224	210	172	202
PD_24_PraiaGelfa	16	216	184	189	210	201	185	224	206	172	210
PD_24_PraiaGelfa	16	216	184	185	210	201	185	224	206	172	190
PD_27_PraiaGelfa	16	216	136	187	210	201	185	224	206	172	190
PD_27_PraiaGelfa	16	216	186	189	210	201	185	224	210	172	202
PD_27_PraiaGelfa	16	216	136	191	210	201	185	224	206	172	206
PD_27_PraiaGelfa	16	216	136	187	210	201	185	224	206	172	190
PD_1M_Sansenxo	17	202	134	189	210	0	185	224	206	172	190
PD_1M_Sansenxo	17	206	186	191	232	0	187	224	210	172	202
PD_1M_Sansenxo	17	202	134	189	210	0	185	224	206	172	210
PD_1M_Sansenxo	17	202	134	189	210	0	185	224	206	172	190
PD_3M_Sansenxo	17	206	186	193	210	201	185	224	204	172	190
PD_3M_Sansenxo	17	216	186	193	210	201	185	224	208	172	202
PD_3M_Sansenxo	17	206	186	193	210	201	185	224	212	172	206
PD_3M_Sansenxo	17	206	186	193	210	201	185	224	204	172	190
PD_7F_Sansenxo	17	216	134	185	190	201	185	224	206	172	190
PD_7F_Sansenxo	17	216	184	189	210	201	185	266	210	176	206
PD_7F_Sansenxo	17	216	190	185	190	201	185	224	206	172	210
PD_7F_Sansenxo	17	216	134	185	190	201	185	224	206	172	190
PD_8F_Sansenxo	17	204	134	189	210	201	185	174	206	172	186
PD_8F_Sansenxo	17	216	184	189	210	201	185	224	206	172	190
PD_8F_Sansenxo	17	204	134	189	210	201	185	266	206	172	206
PD_8F_Sansenxo	17	204	134	189	210	201	185	174	206	172	186
PD_9F_Sansenxo	17	204	178	189	210	201	185	224	206	172	190
PD_9F_Sansenxo	17	216	186	189	210	201	185	224	210	172	190
PD_9F_Sansenxo	17	204	178	189	210	201	185	224	206	172	190
PD_9F_Sansenxo	17	204	178	189	210	201	185	224	206	172	190
PD_10F_Sansenxo	17	216	186	189	210	201	185	144	206	172	0
PD_10F_Sansenxo	17	216	186	189	210	201	187	224	210	172	0
PD_10F_Sansenxo	17	216	186	189	210	201	193	144	206	172	0
PD_10F_Sansenxo	17	216	186	189	210	201	185	144	206	172	0
PD_11F_Sansenxo	17	216	0	189	210	201	185	218	206	172	190
PD_11F_Sansenxo	17	216	0	189	210	201	185	224	210	172	206
PD_11F_Sansenxo	17	216	0	189	210	201	185	258	206	172	190
PD_11F_Sansenxo	17	216	0	189	210	201	185	218	206	172	190
PD_12F_Sansenxo	17	204	134	189	210	201	185	116	176	172	182
PD_12F_Sansenxo	17	216	186	193	210	201	185	224	204	172	186
PD_12F_Sansenxo	17	204	134	189	210	201	185	266	206	172	206
PD_12F_Sansenxo	17	204	134	189	210	201	185	116	210	172	210
PD_14F_Sansenxo	17	204	134	189	210	201	185	174	206	170	190
PD_14F_Sansenxo	17	216	170	189	210	201	185	224	210	170	202
PD_14F_Sansenxo	17	204	184	189	210	201	185	266	206	170	206
PD_14F_Sansenxo	17	204	134	189	210	201	185	174	206	170	210
PD_15F_Sansenxo	17	216	188	189	210	201	185	144	206	172	190
PD_15F_Sansenxo	17	216	188	189	210	201	185	224	210	172	190
PD_15F_Sansenxo	17	216	188	189	210	201	185	144	206	172	190
PD_15F_Sansenxo	17	216	188	189	210	201	185	144	206	172	190
PD_16F_Sansenxo	17	204	134	185	210	201	185	224	206	172	190
PD_16F_Sansenxo	17	216	188	189	210	201	185	266	210	172	202
PD_16F_Sansenxo	17	204	134	185	210	201	185	224	206	172	206
PD_16F_Sansenxo	17	204	134	185	210	201	185	224	206	172	210
PD_17F_Sansenxo	17	216	134	189	210	201	185	224	206	172	190
PD_17F_Sansenxo	17	216	134	189	210	201	185	224	210	172	206
PD_17F_Sansenxo	17	216	134	189	210	201	185	224	214	172	190
PD_17F_Sansenxo	17	216	134	189	210	201	185	224	206	172	190
PD_18F_Sansenxo	17	216	184	189	210	201	185	224	206	172	190
PD_18F_Sansenxo	17	216	184	189	210	201	185	224	206	172	202
PD_18F_Sansenxo	17	216	184	189	210	201	185	224	206	172	210
PD_18F_Sansenxo	17	216	184	189	210	201	185	224	206	172	190
PD_19F_Sansenxo	17	204	134	185	210	201	185	224	206	174	190
PD_19F_Sansenxo	17	216	184	189	210	201	185	224	210	174	202
PD_19F_Sansenxo	17	204	134	185	210	201	185	224	206	174	190
PD_19F_Sansenxo	17	204	134	185	210	201	185	224	206	174	190
PD_21F_Sansenxo	17	216	134	189	210	201	185	174	206	172	186
PD_21F_Sansenxo	17	216	170	189	210	201	185	224	210	172	190
PD_21F_Sansenxo	17	216	184	189	210	201	185	174	206	172	202
PD_21F_Sansenxo	17	216	134	189	210	201	185	174	206	172	206
PD_22M_Sansenxo	17	204	172	189	210	201	185	224	206	174	182
PD_22M_Sansenxo	17	216	184	191	210	201	185	224	210	174	190
PD_22M_Sansenxo	17	204	172	189	210	201	185	224	206	174	206
PD_22M_Sansenxo	17	204	172	189	210	201	185	224	206	174	182
PD_23M_Sansenxo	17	202	134	189	210	201	185	226	206	172	190
PD_23M_Sansenxo	17	206	182	189	210	201	185	226	210	172	202
PD_23M_Sansenxo	17	216	134	189	210	201	185	226	206	172	206
PD_23M_Sansenxo	17	202	134	189	210	201	185	226	206	172	190
PD_1F_Sansenxo2	18	216	134	189	210	201	185	0	206	172	190
PD_1F_Sansenxo2	18	216	134	189	210	201	185	0	210	172	202
PD_1F_Sansenxo2	18	216	134	189	210	201	185	0	206	172	210
PD_1F_Sansenxo2	18	216	134	189	210	201	185	0	206	172	190
PD_2FM_Sansenxo2	18	216	184	189	210	201	185	224	206	172	190
PD_2FM_Sansenxo2	18	216	196	189	210	201	185	224	210	172	206
PD_2FM_Sansenxo2	18	216	184	189	210	201	185	224	206	172	190
PD_2FM_Sansenxo2	18	216	184	189	210	201	185	224	206	172	190
PD_4F_Sansenxo2	18	204	134	189	210	201	185	224	184	172	190
PD_4F_Sansenxo2	18	216	184	189	210	201	185	224	206	172	206
PD_4F_Sansenxo2	18	204	134	189	210	201	185	224	210	172	190
PD_4F_Sansenxo2	18	204	134	189	210	201	185	224	184	172	190
PD_5F_Sansenxo2	18	206	134	185	210	201	185	224	206	172	190
PD_5F_Sansenxo2	18	216	184	189	210	201	185	224	210	172	206
PD_5F_Sansenxo2	18	206	134	185	210	201	185	224	206	172	190
PD_5F_Sansenxo2	18	206	134	185	210	201	185	224	206	172	190
PD_9F_Sansenxo2	18	204	186	189	210	201	183	224	206	172	190
PD_9F_Sansenxo2	18	216	186	189	210	201	187	224	210	172	210
PD_9F_Sansenxo2	18	204	186	189	210	201	183	224	206	172	190
PD_9F_Sansenxo2	18	204	186	189	210	201	183	224	206	172	190
PD_10_Sansenxo2	18	216	188	189	210	201	185	202	206	172	0
PD_10_Sansenxo2	18	216	188	189	210	201	185	224	212	172	0
PD_10_Sansenxo2	18	216	188	189	210	201	185	202	206	172	0
PD_10_Sansenxo2	18	216	188	189	210	201	185	202	206	172	0
PD_11_Sansenxo2	18	216	134	189	210	201	185	224	206	172	0
PD_11_Sansenxo2	18	216	184	189	210	201	185	224	210	172	0
PD_11_Sansenxo2	18	216	188	189	210	201	185	224	206	172	0
PD_11_Sansenxo2	18	216	134	189	210	201	185	224	206	172	0
PD_12_Sansenxo2	18	204	134	189	210	201	185	224	206	172	190
PD_12_Sansenxo2	18	216	184	189	210	201	185	224	210	172	202
PD_12_Sansenxo2	18	204	134	189	210	201	185	224	206	172	190
PD_12_Sansenxo2	18	204	134	189	210	201	185	224	206	172	190
PD_14_Sansenxo2	18	204	134	185	210	201	185	224	206	172	182
PD_14_Sansenxo2	18	216	134	189	210	201	185	224	210	172	182
PD_14_Sansenxo2	18	204	134	185	210	201	185	224	206	172	182
PD_14_Sansenxo2	18	204	134	185	210	201	185	224	206	172	182
PD_15_Sansenxo2	18	216	184	189	210	219	185	116	206	172	190
PD_15_Sansenxo2	18	216	184	189	210	219	185	224	210	172	206
PD_15_Sansenxo2	18	216	184	189	210	219	185	116	206	172	190
PD_15_Sansenxo2	18	216	184	189	210	219	185	116	206	172	190
PD_16_Sansenxo2	18	204	134	189	0	201	185	116	206	174	186
PD_16_Sansenxo2	18	216	184	189	0	201	185	226	210	174	190
PD_16_Sansenxo2	18	204	134	189	0	201	185	116	206	174	202
PD_16_Sansenxo2	18	204	134	189	0	201	185	116	206	174	206
PD_18_Sansenxo2	18	204	134	189	210	0	185	224	206	172	186
PD_18_Sansenxo2	18	216	184	189	210	0	185	224	210	172	190
PD_18_Sansenxo2	18	204	134	189	210	0	185	224	206	172	202
PD_18_Sansenxo2	18	204	134	189	210	0	185	224	206	172	206
PD_1F_Esteiro	19	214	134	185	208	201	185	224	184	172	186
PD_1F_Esteiro	19	214	184	189	208	201	185	224	206	172	190
PD_1F_Esteiro	19	214	134	185	208	201	185	224	210	172	202
PD_1F_Esteiro	19	214	134	185	208	201	185	224	184	172	206
PD_2F_Esteiro	19	204	134	189	210	201	185	224	184	172	186
PD_2F_Esteiro	19	214	170	189	210	201	185	224	206	176	190
PD_2F_Esteiro	19	204	184	189	210	201	185	224	210	172	206
PD_2F_Esteiro	19	204	134	189	210	201	185	224	184	172	186
PD_4F_Esteiro	19	214	0	185	210	191	217	226	148	116	190
PD_4F_Esteiro	19	216	0	189	210	193	217	226	148	116	190
PD_4F_Esteiro	19	214	0	185	210	191	217	226	148	116	190
PD_4F_Esteiro	19	214	0	185	210	191	217	226	148	116	190
PD_6F_Esteiro	19	204	134	189	210	201	185	144	184	172	190
PD_6F_Esteiro	19	216	184	189	210	201	185	224	206	172	206
PD_6F_Esteiro	19	204	134	189	210	201	185	144	210	172	190
PD_6F_Esteiro	19	204	134	189	210	201	185	144	184	172	190
PD_11M_Esteiro	19	216	134	189	210	199	185	224	184	172	190
PD_11M_Esteiro	19	216	186	189	210	199	185	224	206	172	202
PD_11M_Esteiro	19	216	134	189	210	199	185	224	210	172	206
PD_11M_Esteiro	19	216	134	189	210	199	185	224	184	172	190
PD_12M_Esteiro	19	202	134	189	210	0	185	226	184	172	190
PD_12M_Esteiro	19	208	170	189	210	0	185	226	206	172	206
PD_12M_Esteiro	19	216	134	189	210	0	185	226	210	172	190
PD_12M_Esteiro	19	202	134	189	210	0	185	226	184	172	190
PD_13M_Esteiro	19	204	134	185	150	201	185	224	184	172	170
PD_13M_Esteiro	19	216	184	189	210	201	185	224	206	172	190
PD_13M_Esteiro	19	204	134	185	150	201	185	224	210	172	206
PD_13M_Esteiro	19	204	134	185	150	201	185	224	184	172	170
PD_14M_Esteiro	19	202	184	189	210	201	185	224	184	172	190
PD_14M_Esteiro	19	216	184	191	210	201	185	224	206	172	206
PD_14M_Esteiro	19	202	184	189	210	201	185	224	210	172	190
PD_14M_Esteiro	19	202	184	189	210	201	185	224	184	172	190
PD_15M_Esteiro	19	204	178	189	210	201	185	224	184	172	186
PD_15M_Esteiro	19	216	178	189	210	201	185	224	206	172	190
PD_15M_Esteiro	19	204	178	189	210	201	185	224	210	172	206
PD_15M_Esteiro	19	204	178	189	210	201	185	224	184	172	186
PD_16M_Esteiro	19	198	134	189	210	201	185	144	184	172	190
PD_16M_Esteiro	19	206	134	189	210	201	185	224	206	172	210
PD_16M_Esteiro	19	216	134	189	210	201	185	144	210	172	190
PD_16M_Esteiro	19	198	134	189	210	201	185	144	184	172	190
PD_17M_Esteiro	19	204	134	189	210	201	185	224	184	172	190
PD_17M_Esteiro	19	216	184	189	232	201	185	224	206	172	202
PD_17M_Esteiro	19	204	134	189	210	201	185	224	210	172	206
PD_17M_Esteiro	19	204	134	189	210	201	185	224	184	172	190
PD_18M_Esteiro	19	216	134	189	210	201	185	224	184	172	190
PD_18M_Esteiro	19	216	184	189	210	201	185	224	206	172	210
PD_18M_Esteiro	19	216	134	189	210	201	185	224	210	172	190
PD_18M_Esteiro	19	216	134	189	210	201	185	224	184	172	190
PD_20M_Esteiro	19	204	178	177	210	201	185	224	184	172	186
PD_20M_Esteiro	19	216	178	189	210	201	185	224	206	172	190
PD_20M_Esteiro	19	204	178	177	210	201	185	224	210	172	206
PD_20M_Esteiro	19	204	178	177	210	201	185	224	184	172	186
PD_1_Artabra	20	216	184	187	210	207	185	0	206	172	178
PD_1_Artabra	20	216	184	189	242	209	185	0	210	172	202
PD_1_Artabra	20	216	184	187	210	207	185	0	206	172	178
PD_1_Artabra	20	216	184	187	210	207	185	0	206	172	178
PD_6_Artabra	20	214	184	187	210	201	185	224	206	172	190
PD_6_Artabra	20	216	184	189	210	201	185	224	210	172	202
PD_6_Artabra	20	214	184	187	210	201	185	224	206	172	206
PD_6_Artabra	20	214	184	187	210	201	185	224	206	172	190
PD_11F_Artabra	20	216	0	187	210	201	185	224	206	172	190
PD_11F_Artabra	20	216	0	189	210	201	185	224	210	172	206
PD_11F_Artabra	20	216	0	187	210	201	185	224	206	172	190
PD_11F_Artabra	20	216	0	187	210	201	185	224	206	172	190
PD_41_Artabra	20	216	178	187	210	201	185	0	122	172	190
PD_41_Artabra	20	216	184	189	242	201	185	0	200	172	206
PD_41_Artabra	20	216	178	187	210	201	185	0	206	172	190
PD_41_Artabra	20	216	178	187	210	201	185	0	210	172	190
PD_42_Artabra	20	216	0	185	210	201	185	224	206	178	190
PD_42_Artabra	20	216	0	187	242	201	185	224	210	178	210
PD_42_Artabra	20	216	0	189	210	201	185	224	206	178	190
PD_42_Artabra	20	216	0	185	210	201	185	224	206	178	190
PD_43_Artabra	20	216	0	187	210	201	185	224	206	172	190
PD_43_Artabra	20	216	0	189	210	201	185	224	210	172	190
PD_43_Artabra	20	216	0	187	210	201	185	224	206	172	190
PD_43_Artabra	20	216	0	187	210	201	185	224	206	172	190
PD_44_Artabra	20	216	0	187	210	201	185	224	206	172	110
PD_44_Artabra	20	216	0	189	210	201	185	224	210	172	190
PD_44_Artabra	20	216	0	187	210	201	185	224	206	172	110
PD_44_Artabra	20	216	0	187	210	201	185	224	206	172	110
PD_45_Artabra	20	214	184	187	210	201	185	224	206	172	190
PD_45_Artabra	20	216	184	189	210	201	185	224	210	172	202
PD_45_Artabra	20	214	184	187	210	201	185	224	206	172	210
PD_45_Artabra	20	214	184	187	210	201	185	224	206	172	190
PD_61_Artabra	20	216	184	185	210	201	185	224	202	172	162
PD_61_Artabra	20	216	184	187	210	201	185	258	202	172	190
PD_61_Artabra	20	216	184	189	210	201	185	266	202	172	210
PD_61_Artabra	20	216	184	185	210	201	185	224	202	172	162
PD_67_Artabra	20	216	184	183	210	201	185	174	206	172	162
PD_67_Artabra	20	216	184	185	210	201	185	224	210	172	166
PD_67_Artabra	20	216	184	187	210	201	185	258	206	172	190
PD_67_Artabra	20	216	184	189	210	201	185	266	206	172	206
PD_68_Artabra	20	216	184	187	210	217	185	224	206	172	186
PD_68_Artabra	20	216	184	189	210	217	185	224	210	172	190
PD_68_Artabra	20	216	184	187	210	217	185	224	206	172	202
PD_68_Artabra	20	216	184	187	210	217	185	224	206	172	206
PD_71_Artabra	20	216	0	185	210	201	185	224	206	172	162
PD_71_Artabra	20	216	0	187	210	201	185	260	210	172	190
PD_71_Artabra	20	216	0	189	210	201	185	266	206	172	202
PD_71_Artabra	20	216	0	185	210	201	185	224	206	172	210
PD_72_Artabra	20	216	0	187	210	201	185	224	206	172	110
PD_72_Artabra	20	216	0	189	210	201	185	224	210	172	190
PD_72_Artabra	20	216	0	187	210	201	185	224	206	172	202
PD_72_Artabra	20	216	0	187	210	201	185	224	206	172	206
PD_74_Artabra	20	216	184	187	210	201	185	174	206	172	190
PD_74_Artabra	20	216	184	189	210	201	185	224	210	172	202
PD_74_Artabra	20	216	184	187	210	201	185	260	206	172	210
PD_74_Artabra	20	216	184	187	210	201	185	266	206	172	190
PD_75_Artabra	20	216	184	185	210	201	185	222	208	172	162
PD_75_Artabra	20	216	184	187	210	201	185	224	210	172	166
PD_75_Artabra	20	216	184	189	210	201	185	260	208	172	190
PD_75_Artabra	20	216	184	185	210	201	185	266	208	172	206
PD_1_TorreHercules	21	204	134	189	210	201	183	226	206	172	190
PD_1_TorreHercules	21	214	184	189	210	201	187	226	210	172	206
PD_1_TorreHercules	21	204	134	189	210	201	183	226	206	172	190
PD_1_TorreHercules	21	204	134	189	210	201	183	226	206	172	190
PD_2_TorreHercules	21	204	184	185	210	201	185	224	206	172	186
PD_2_TorreHercules	21	216	184	189	210	201	185	224	210	172	190
PD_2_TorreHercules	21	204	184	185	210	201	185	224	206	172	202
PD_2_TorreHercules	21	204	184	185	210	201	185	224	206	172	206
PD_3Fduv_TorreHercules	21	204	184	185	210	201	185	224	206	172	190
PD_3Fduv_TorreHercules	21	216	184	189	210	201	185	224	206	172	210
PD_3Fduv_TorreHercules	21	204	184	185	210	201	185	224	206	172	190
PD_3Fduv_TorreHercules	21	204	184	185	210	201	185	224	206	172	190
PD_4Fduv_TorreHercules	21	206	134	189	210	201	185	224	202	172	190
PD_4Fduv_TorreHercules	21	216	186	189	210	203	185	224	202	172	202
PD_4Fduv_TorreHercules	21	206	134	189	210	201	185	224	202	172	206
PD_4Fduv_TorreHercules	21	206	134	189	210	201	185	224	202	172	190
PD_5Fduv_TorreHercules	21	216	176	185	210	201	185	226	206	172	190
PD_5Fduv_TorreHercules	21	216	176	189	210	201	185	226	206	172	206
PD_5Fduv_TorreHercules	21	216	176	185	210	201	185	226	206	172	190
PD_5Fduv_TorreHercules	21	216	176	185	210	201	185	226	206	172	190
PD_10Mduv_TorreHercules	21	202	178	185	210	217	185	196	206	172	190
PD_10Mduv_TorreHercules	21	216	178	189	210	217	185	224	210	172	210
PD_10Mduv_TorreHercules	21	202	178	185	210	217	185	196	206	172	190
PD_10Mduv_TorreHercules	21	202	178	185	210	217	185	196	206	172	190
PD_11Mduv_TorreHercules	21	214	134	189	210	201	185	224	206	174	186
PD_11Mduv_TorreHercules	21	214	184	189	210	201	185	258	210	174	202
PD_11Mduv_TorreHercules	21	214	134	189	210	201	185	266	206	174	206
PD_11Mduv_TorreHercules	21	214	134	189	210	201	185	224	206	174	210
PD_15M_TorreHercules	21	206	134	189	210	201	185	224	206	172	190
PD_15M_TorreHercules	21	216	184	189	210	201	185	266	210	172	202
PD_15M_TorreHercules	21	206	134	189	210	201	185	224	206	172	210
PD_15M_TorreHercules	21	206	134	189	210	201	185	224	206	172	222
PD_16M_TorreHercules	21	206	178	185	210	0	185	224	206	172	190
PD_16M_TorreHercules	21	216	186	189	232	0	185	266	210	172	202
PD_16M_TorreHercules	21	206	178	185	210	0	185	224	206	172	210
PD_16M_TorreHercules	21	206	178	185	210	0	185	224	206	172	190
PD_17M_TorreHercules	21	216	134	185	210	201	185	224	206	172	186
PD_17M_TorreHercules	21	216	184	189	210	201	185	224	210	172	190
PD_17M_TorreHercules	21	216	134	185	210	201	185	224	206	172	206
PD_17M_TorreHercules	21	216	134	185	210	201	185	224	206	172	186
PD_19F_TorreHercules	21	216	134	185	210	201	185	224	206	172	190
PD_19F_TorreHercules	21	216	172	189	232	201	185	224	210	172	210
PD_19F_TorreHercules	21	216	184	185	210	201	185	224	206	172	190
PD_19F_TorreHercules	21	216	134	185	210	201	185	224	206	172	190
PD_1_StMalo	22	216	186	187	210	201	185	224	210	172	186
PD_1_StMalo	22	216	186	189	210	201	185	224	210	172	190
PD_1_StMalo	22	216	186	187	210	201	185	224	210	172	186
PD_1_StMalo	22	216	186	187	210	201	185	224	210	172	186
PD_2_StMalo	22	216	186	185	210	201	185	224	206	172	186
PD_2_StMalo	22	216	186	187	210	201	185	224	206	172	190
PD_2_StMalo	22	216	186	189	210	201	185	224	206	172	186
PD_2_StMalo	22	216	186	185	210	201	185	224	206	172	186
PD_3_StMalo	22	216	186	179	210	201	185	224	206	172	186
PD_3_StMalo	22	216	186	187	210	201	185	224	210	172	190
PD_3_StMalo	22	216	186	189	210	201	185	224	206	172	186
PD_3_StMalo	22	216	186	179	210	201	185	224	206	172	186
PD_6_StMalo	22	216	186	189	210	201	185	224	206	172	186
PD_6_StMalo	22	216	186	189	210	201	185	224	210	172	190
PD_6_StMalo	22	216	186	189	210	201	185	224	206	172	186
PD_6_StMalo	22	216	186	189	210	201	185	224	206	172	186
PD_1_Salthill	23	216	138	187	210	201	185	144	206	174	190
PD_1_Salthill	23	216	184	189	210	201	185	224	210	174	202
PD_1_Salthill	23	216	138	187	210	201	185	144	206	174	190
PD_1_Salthill	23	216	138	187	210	201	185	144	206	174	190
PD_3_Salthill	23	216	138	187	210	0	185	224	206	174	186
PD_3_Salthill	23	216	138	189	210	0	185	224	210	174	190
PD_3_Salthill	23	216	138	187	210	0	185	224	206	174	202
PD_3_Salthill	23	216	138	187	210	0	185	224	206	174	186
PD_4_Salthill	23	216	184	187	210	201	185	224	206	174	186
PD_4_Salthill	23	216	184	189	210	201	185	224	210	174	190
PD_4_Salthill	23	216	184	187	210	201	185	224	206	174	202
PD_4_Salthill	23	216	184	187	210	201	185	224	206	174	186
PD_5_Salthill	23	216	184	187	210	201	185	144	210	174	190
PD_5_Salthill	23	216	184	189	210	201	185	224	210	174	210
PD_5_Salthill	23	216	184	187	210	201	185	144	210	174	190
PD_5_Salthill	23	216	184	187	210	201	185	144	210	174	190
PD_6_Salthill	23	216	138	187	210	201	185	144	206	174	190
PD_6_Salthill	23	216	138	189	210	201	185	224	210	174	190
PD_6_Salthill	23	216	138	187	210	201	185	144	206	174	190
PD_6_Salthill	23	216	138	187	210	201	185	144	206	174	190
PD_7_Salthill	23	216	184	187	210	201	185	144	206	174	190
PD_7_Salthill	23	216	184	189	210	201	185	224	210	174	202
PD_7_Salthill	23	216	184	187	210	201	185	144	206	174	210
PD_7_Salthill	23	216	184	187	210	201	185	144	206	174	190
PD_8_Salthill	23	216	184	189	210	201	185	144	206	174	190
PD_8_Salthill	23	216	184	189	210	201	185	224	210	174	190
PD_8_Salthill	23	216	184	189	210	201	185	144	206	174	190
PD_8_Salthill	23	216	184	189	210	201	185	144	206	174	190
PD_9_Salthill	23	216	0	187	210	201	185	224	210	174	190
PD_9_Salthill	23	216	0	189	210	201	185	224	210	174	210
PD_9_Salthill	23	216	0	187	210	201	185	224	210	174	190
PD_9_Salthill	23	216	0	187	210	201	185	224	210	174	190
PD_10_Salthill	23	216	138	185	210	201	185	144	206	174	190
PD_10_Salthill	23	216	138	187	210	201	185	224	210	174	202
PD_10_Salthill	23	216	138	189	210	201	185	144	206	174	206
PD_10_Salthill	23	216	138	185	210	201	185	144	206	174	190
PD_1_Spidall	24	216	0	185	210	201	185	224	206	172	190
PD_1_Spidall	24	216	0	187	210	201	185	224	210	172	202
PD_1_Spidall	24	216	0	189	210	201	185	224	206	172	190
PD_1_Spidall	24	216	0	185	210	201	185	224	206	172	190
PD_3_Spidall	24	216	162	185	210	201	185	224	210	174	190
PD_3_Spidall	24	216	162	187	210	201	185	224	210	174	202
PD_3_Spidall	24	216	162	189	210	201	185	224	210	174	190
PD_3_Spidall	24	216	162	185	210	201	185	224	210	174	190
PD_4_Spidall	24	216	186	185	210	201	185	224	206	174	0
PD_4_Spidall	24	216	186	187	210	201	185	224	210	174	0
PD_4_Spidall	24	216	186	189	210	201	185	224	206	174	0
PD_4_Spidall	24	216	186	185	210	201	185	224	206	174	0
PD_5_Spidall	24	216	136	187	210	201	185	224	206	174	190
PD_5_Spidall	24	216	136	189	210	201	185	224	210	174	190
PD_5_Spidall	24	216	136	187	210	201	185	224	206	174	190
PD_5_Spidall	24	216	136	187	210	201	185	224	206	174	190
PD_7_Spidall	24	216	184	185	210	201	185	226	140	174	190
PD_7_Spidall	24	216	184	187	210	201	185	226	182	174	202
PD_7_Spidall	24	216	184	189	210	201	185	226	210	174	206
PD_7_Spidall	24	216	184	185	210	201	185	226	140	174	190
PD_8_Spidall	24	216	184	185	210	201	185	224	206	174	190
PD_8_Spidall	24	216	184	187	210	201	185	224	210	174	202
PD_8_Spidall	24	216	184	189	210	201	185	224	206	174	206
PD_8_Spidall	24	216	184	191	210	201	185	224	206	174	190
PD_9_Spidall	24	216	184	185	210	201	185	224	206	174	190
PD_9_Spidall	24	216	184	187	210	201	185	224	210	174	202
PD_9_Spidall	24	216	184	189	210	201	185	224	206	174	206
PD_9_Spidall	24	216	184	185	210	201	185	224	206	174	190
PD_10_Spidall	24	216	0	185	210	201	185	224	206	172	190
PD_10_Spidall	24	216	0	187	210	201	185	224	210	172	202
PD_10_Spidall	24	216	0	189	210	201	185	224	206	172	190
PD_10_Spidall	24	216	0	185	210	201	185	224	206	172	190
PD_11_Spidall	24	216	184	185	210	201	185	226	210	174	190
PD_11_Spidall	24	216	184	187	210	201	185	226	210	174	206
PD_11_Spidall	24	216	184	189	210	201	185	226	210	174	190
PD_11_Spidall	24	216	184	185	210	201	185	226	210	174	190
PD_12_Spidall	24	216	0	187	210	201	185	224	206	174	190
PD_12_Spidall	24	216	0	189	210	201	185	224	210	174	190
PD_12_Spidall	24	216	0	187	210	201	185	224	206	174	190
PD_12_Spidall	24	216	0	187	210	201	185	224	206	174	190
PD_13_Spidall	24	216	138	187	210	195	185	224	206	174	190
PD_13_Spidall	24	216	138	189	210	195	185	224	210	174	202
PD_13_Spidall	24	216	138	187	210	195	185	224	206	174	190
PD_13_Spidall	24	216	138	187	210	195	185	224	206	174	190
PD_15_Spidall	24	216	138	185	210	201	185	144	206	172	190
PD_15_Spidall	24	216	138	187	210	201	185	224	210	172	202
PD_15_Spidall	24	216	138	189	210	201	185	144	206	172	190
PD_15_Spidall	24	216	138	185	210	201	185	144	206	172	190
PD_17_Spidall	24	216	138	187	210	201	185	144	206	174	190
PD_17_Spidall	24	216	138	189	210	201	185	224	206	174	190
PD_17_Spidall	24	216	138	187	210	201	185	144	206	174	190
PD_17_Spidall	24	216	138	187	210	201	185	144	206	174	190
PD_18_Spidall	24	216	184	185	210	201	185	224	210	174	190
PD_18_Spidall	24	216	184	187	210	201	185	224	210	174	202
PD_18_Spidall	24	216	184	189	210	201	185	224	210	174	190
PD_18_Spidall	24	216	184	185	210	201	185	224	210	174	190
PD_20_Spidall	24	216	184	185	210	201	185	224	124	174	190
PD_20_Spidall	24	216	184	187	210	201	185	224	206	174	202
PD_20_Spidall	24	216	184	189	210	201	185	224	210	174	190
PD_20_Spidall	24	216	184	185	210	201	185	224	124	174	190
PD_22_Spidall	24	216	0	185	210	201	185	224	206	174	190
PD_22_Spidall	24	216	0	187	210	201	185	224	210	174	202
PD_22_Spidall	24	216	0	189	210	201	185	224	206	174	190
PD_22_Spidall	24	216	0	185	210	201	185	224	206	174	190
PD_26_Spidall	24	216	0	185	210	201	185	186	206	174	190
PD_26_Spidall	24	216	0	187	210	201	185	224	210	174	202
PD_26_Spidall	24	216	0	189	210	201	185	186	206	174	190
PD_26_Spidall	24	216	0	185	210	201	185	186	206	174	190
PD_27_Spidall	24	216	138	185	210	201	185	224	206	172	190
PD_27_Spidall	24	216	138	187	210	201	185	224	210	172	190
PD_27_Spidall	24	216	138	189	210	201	185	224	206	172	190
PD_27_Spidall	24	216	138	185	210	201	185	224	206	172	190
