# Supplementary material for: Biogeographic Population Structure of Chimeric Blades of Porphyra in the Northeast Atlantic Reveals Southern Rich Gene Pools, Introgression and Cryptic Plasticity
Source: Front Plant Sci. 2022 Feb 24;13:818368. doi: 10.3389/fpls.2022.818368 (PMC8908385; doi:10.3389/fpls.2022.818368)
Supplement: Supplementary Appendix 2 — R Script to run Structure with input file coded as 4×. [file Data_Sheet_2.zip › Appendix2_SCRIPTtorunStructure/Appendix2_SCRIPTtorunStructure_2022.R]

###############################################################
# R-script for running Structure analysis on Porphyra data
# Varela-Álvarez et al. (2022) Biogeographic population structure of chimeric blades of Porphyra in the Northeast Atlantic reveals southern rich gene pools, introgression and cryptic plasticity. Frontiers in Plant Science, section Marine and Freshwater Plants
###############################################################

#input and parameter param files should be in the working directory
#also a copy of the Structure program (the commandline version) should be present in the working directory
infile = "INPUT_PLPD_10L_as4x_442indv.gdv"  #example input file with data coded as tetraploids
param = "mainparams_dosage_Porphyra_tet" #the fact that the data is tetraploid has been specified in the parameter file


#parameters for Structure analysis and info on the data
MCMC = 100000
burnin = 10000
size = 442
loci = 10
structRepeats= 1 #10
maxK = 2 #25

#define some colors with nice names for teh bar plot
cols= c("olivedrab3", "firebrick3", "dodgerblue3", "gold1", "darkorchid3", "sienna1", "darkcyan",  "chartreuse4", "mediumpurple4", "orangered",  "hotpink3", "royalblue4", "darkgoldenrod2", "pink", "powderblue", "azure3", "bisque4", "aquamarine3", "burlywood2", "khaki4", "brown4", "seagreen3", "mistyrose2", "chocolate4", "plum3")					

#set some variables for storing output
allout=NULL
bestLn = rep(-1e100, maxK)
bestDats = vector("list", maxK)


#now make loops for going over the repeats and the values of K
#note that runnign this with the default settings above will take a while
for(srep in 1:structRepeats){
	for(k in 1:maxK){
	
		#make some file names for the output
		in_no_ext = substr(infile, 1, nchar(infile)-4)
		output = sprintf("%s_%s_%s", in_no_ext, k, srep)
		stdout = sprintf("%s_%s_%s_out.txt", in_no_ext, k, srep)
		
		#create a terminal command for running Structure
		command = sprintf("./structure -i %s -o %s -m %s -K %d -L %d -N %d >> %s", infile, output, param, k, loci, size, stdout)
		#run the command
		system(command)
		
		#read Structure output
		pops = 24
		skip = pops + 2 + 3*k
		name = sprintf("%s_f", output)
		
		#reading the assignments is tricky as they do not always start at the same line number
		#so try several times until it works
		error = TRUE
		while(error && skip < 400){
			skip = skip+1
			dats=try(read.table(name, skip=skip, nrows=size), silent=TRUE)
			error=inherits(dats,"try-error")
		}
		#print(c(skip, skip-(pops + 2+ 3*k)))
		
		#read ln(prob)
		if(k==1){
			skip = skip+2	
		}
		lnprob = as.numeric(read.table(name, skip=skip-9, nrows=1)[7])
		allout = rbind(allout, c(k, srep, lnprob))
		
		if(lnprob > bestLn[k]){
			bestLn[k] = lnprob
			bestDats[[k]] = dats	
		}
					
	}
}

#make pdf with barplots
pdf(file = "All_structure_plots.pdf", onefile=TRUE, paper="A4r", width =12, height=10) 
par(mfrow=c(3,1))

#For every value of K, make barplot for best replicate (with the highest lnProb)
for(k in 1:maxK){	
	if(!error){
		bestie = bestDats[[k]]
		ncols = dim(bestie)[2]
		struct = bestie[,(ncols-k+1):ncols]
		main = sprintf("Structure k = %d, ln(prob)=%s", k, bestLn[k])
		barplot(as.matrix(t(struct)), border = NA, space=0, col=cols[1:k], main=main)
	}
}
#close pdf
dev.off()

#write all results to file
write.table(allout, "allOverviewValues.txt", append=FALSE, sep="\t", row.names=FALSE, col.names=TRUE, quote=FALSE)
